# Supplementary material for: An engineered immunomodulatory IgG1 Fc suppresses autoimmune inflammation through pathways shared with i.v. immunoglobulin
Source: J Clin Invest. 2024 Feb 15;134(4):e172980. doi: 10.1172/JCI172980 (PMC10866649; doi:10.1172/JCI172980)
Supplement: Supporting data values [file jci-134-172980-s017.xlsx]

## Sheet: Figure 1C
	WT Fc transfected alone		FcF241A transfected alone
G0	1.5	2	0	0
G0F	45	52	2	3.5
G1	1	1.5	0	0
G1F	38	40	8	15
G2	0	0	0	0
G2F	5	6	41	38
G2FS1	0.5	1	25	23
G2FS2	0	0	21	17
Man5	1	1	3	3

## Sheet: Figure 1D
	FcF241A transfected alone		FcF241A and ST6GAL1 co-expressed		FcF241A. B4GALT1, and ST6GAL1 co-expressed		FcF241A and SLC35A1 siRNA co-expressed
G0F	7.5	3	14	11.5	0	0	0	2
G1F	13	9	0	3	0	0	9.5	10
G2	2.5	1	0	4	0	0	0	1
G2F	25	23.5	0	0	0	0	84	81
G1FS1	3	2	0	0	2.5	4.5	0	0
G1FS1	2	1.5	34	30	0	0	0	0
G2FS1	15.5	15	0	0	0	0	0	0
G2FS1	2.7	2.4	4	4.5	4.5	6.5	0	0
G2FS2	25.5	14.5	0	0	0	0	0	0
G2FS2	0	0	38	34	92	88	0	0
Man5	1.5	1.5	1	3	1.5	2	0	2
Other	14.5	12	18.5	12	5.5	5	0	7

## Sheet: Figure S2
Day		PBS					IVIG 1g/kg					F241A 100mg/kg					F241A 50mg/kg					F241A 40mg/kg					F241A 30mg/kg					F241A 20mg/kg					WT Fc
0		0	0	0	0		0	0	0	0		0	0	0	0		0	0	0	0		0	0	0	0		0	0	0	0		0	0	0	0		0	0	0	0	0
1		1	1	1	0.5		0.5	1	1	0.5		1	1.5	1	0.5		1	0.5	1	0.5		0.5	1	1	1		1	1	1	1		1.5	1.5	1	1		1	0.5	1	1.5	1
2		1	1.5	1.5	2		1.5	1	1	1.5		1	2.5	0.5	1.5		1	1	1	1.5		1	1	1	1		1	0.5	1	1.5		2	1.5	2	1.5		1.5	1.5	1.5	2	2.5
3		1.5	1.5	2	2.5		2.5	2	1	0.5		2	2	1	0.5		1.5	1	1	1		1.5	2.5	1	1		0.5	1.5	1.5	0.5		3	2	2	2		1.5	3.5	2.5	2.5	2.5
4		2	3.5	4	2.5		1	2	2	1		3.5	1.5	3	1		1.5	1	2	1		3	2	2	1.5		1	1	1.5	2.5		3.5	3	3.5	3		4.5	2.5	1.5	3	2.5
5		4.5	4.5	3.5	2.5		1	1	2	1.5		3.5	1.5	1.5	2.5		1	2	1.5	1.5		4	3	3	2.5		2	5	2	2		6	5	5	5.5		3.5	4.5	4.5	3.5	4
6		6	5	5.5	4		1.5	1	1.5	1		3	4.5	2	2.5		2.5	2.5	3	2		3	5	3.5	3		2.5	4	3.5	5		7	6	6	6		5.5	5	6	5	6
7		5	6	5.5	5		1	0.5	1	1		2.5	1.5	3.5	2		2	2	2	3		3	3.5	5	3.5		3.5	3.5	4.5	3.5		6	7	5.5	5.5		5.5	4.5	5.5	5	5.5
8		5.5	5.5	3.5	4.5		0.5	1	1.5	1.5		3	1	1.5	1.5		1.5	2	3.5	2		3	4	3	3		3	3	3	5.5		4.5	4.5	5.5	5		5.5	4	5.5	5.5	4
9		4.5	3	3	3.5		0.5	1	1	0.5		1.5	0.5	0.5	1		1	1.5	3.5	2.5		5	2.5	2.5	2.5		3	5	2.5	2		4	4	5	4.5		5	3.5	4	5	5
10		5	5	5	3.5		1.5	0.5	1	0.5		1.5	1	1.5	1		0.5	1.5	2.5	1		3.5	4	3	3		4	2.5	2.5	2.5		4	4	4	5		4	4.5	4	3.5	4

## Sheet: Figures 2A and S3
Day		PBS					IVIG					FcF241A alone					FcF241A/ST6					FcF241A/B4ST6					FcF241A/siSLC
0		0	0	0	0	0	0	0	0	0	0	0	0	0	0	0	0	0	0	0	0	0	0	0	0	0	0	0	0	0	0
1		0.5	0.5	1	1	0	0.5	0.5	0.5	0	1	0	1	0.5	0.5	1	0.5	1	1	0.5	0.5	0.5	0.5	1	0	0.5	1	0	0.5	0	0.5
2		1.5	2	0.5	1.5	2	2	0.5	1	0.5	1	1.5	0.5	0.5	0.5	1	1	2	1.5	0.5	0.5	0.5	1	1	2	1	0.5	0.5	1.5	1	1
3		2.5	2.5	3	3.5	3.5	1	2.5	2	1	2.5	1.5	2	1	0.5	0.5	2	1	0.5	2	0.5	2.5	1.5	1.5	1.5	1.5	2	1.5	1.5	1	1
4		4	3.5	3	4	4	0.5	2	1	2.5	2	1.5	2.5	2	2.5	1.5	2	1.5	1.5	2.5	1	2	2	2.5	2	2	2	0.5	1.5	2	2.5
5		5.5	5.5	4.5	4.5	5	1.5	2.5	1.5	1.5	2.5	3.5	4	1.5	2.5	2	2.5	3	3.5	2.5	2.5	3.5	2.5	2	2	2	2.5	2	2	3	3
6		6	4	5	4.5	6	1.5	1	1	1.5	1	3	1	3.5	2	2.5	1.5	1.5	2.5	1	2	3	2.5	2	2	2	2	3	2	2	2
7		5.5	5	6.5	6.5	5.5	1.5	2	2.5	2.5	1.5	4	2.5	1.5	4	3	3	2	3	2	2	2	2.5	2	4	3.5	2	2.5	3.5	2.5	3.5
8		6	5	6.5	5	5	1.5	2	1	1	1	2	2	2	4	2	3	2	1.5	2	3	1.5	2.5	1.5	1.5	3	3	1.5	2	2	3
9		4	4	5.5	5.5	4.5	1.5	2	0.5	0.5	1	3	2.5	2	2	1.5	3	1.5	2	2	3	2	1	1	2	1	3	2	2	2	2
10		3.5	4.5	4.5	4.5	3.5	1	1	1.5	1	0.5	2	2	2	2	3	1.5	2	2	2	2	1.5	2	1.5	0.5	0.5	3	1.5	1.5	2.5	1.5

## Sheet: Figure 2B
Time	FcF241A							FcF241A/ST6							FcF241A/B4ST6							FcF241A/siSLC
0.021	349	278	265	203	415	369		270	294	251	329	348			295	284	292	357	250	174	249	250	174	249
1	97	88	97	100	89	73		86	100	92	134	90			114	110	105	132	18	18	19	18	18	19
3	48	45	45	45	43	49		51	53	43	72	76			76	67	78	60	7	5	9	7	5	9
7	14	8	12	15	14	15		10	13	14	43	40			38	33	33	31	1	1	1	1	1	1
14	5	4	4	4	5	6									8	10	10
21								1	2	2	4	5			5
35									0		1	1			1

## Sheet: Figure 2C
	% Sialylation	T1/2 (Days)	Cmax (mg/ml)	AUClast (day*mg/ml)	Clearance (ml/day/kg)
Efgartigimod	0	1.51	200	104	190.4
IgG1 WT Fc	0	2.71	364	322	61.3
FcF241A	40	3.32	329	480	39.8
FcF241A	40	2.96	297	640	42.1
FcF241A/ST6	60	3.72	272	483	40.8
FcF241A/B4ST6	90	5.2	345	856	23.2
FcF241A/siSLC	0	1.43	224	118	168.3
FcF241A/B4ST6	90	3.73	290	707	26.4
	% Sialylation	Clinical Score (Day 7)
FcF241A	40	4
FcF241A	40	4
FcF241A	40	3
FcF241A	40	2.5
FcF241A	40	1.5
FcF241A/ST6	60	2
FcF241A/ST6	60	2
FcF241A/ST6	60	2
FcF241A/ST6	60	3
FcF241A/ST6	60	3
FcF241A/B4ST6	90	2
FcF241A/B4ST6	90	2
FcF241A/B4ST6	90	2.5
FcF241A/B4ST6	90	3.5
FcF241A/B4ST6	90	4
FcF241A/siSLC	0	2
FcF241A/siSLC	0	2.5
FcF241A/siSLC	0	2.5
FcF241A/siSLC	0	3.5
FcF241A/siSLC	0	3.5

## Sheet: Figure 2D
Days	Control + FcF241A/B4ST6					Control + Asialylated FcF241A/B4ST6					ASGPR block + FcF241A/B4ST6					ASGPR block + Asialylated FcF241A/B4ST6
1	103.033	95.2015	131.194	126.28		70.8302	44.7034	50.603	61.7701		77.5726	98.6074	126.033	162.204		121.012	115.569	98.6074	76.5542
3	93.1457	109.124	63.9855	127.971		40.3232	41.4852	23.241	13.4798		102.566	85.4814	99.4265	56.6254		83.16	90.2	68.96	83.8
7	65	61.9014	83.5211	52.7465		5.99472	6.60211	9.75352			44.6974	55.722	40.1917	43.2355		41.0785	42.7801	37.1959	35.4703
	FcF241A/B4ST6						FcF241A/siSLC
Time (sec)	3420 nM	1710 nM	855 nM	427.6 nM	213.8 nM		3420 nM	1710 nM	855 nM	427.6 nM	213.8 nM
0	-0.0020444	-0.0027221	-0.00267	-0.0022293	-0.0005714		0.00267412	-0.0006104	0.00056746	0.00068328	-0.000599
0.2	-0.0052853	-0.0046872	-0.003629	-0.0032277	-0.0015662		0.00193029	-0.00181	0.00088268	-7.211e-05	-0.000987
0.4	-0.0086461	-0.0069545	-0.0048583	-0.0041563	-0.0028526		0.00111749	-0.002711	0.00109964	-0.0006077	-0.0015006
0.6	-0.0119125	-0.0094152	-0.0056753	-0.0053633	-0.0039654		-0.0001794	-0.0039766	0.00099653	-0.0014061	-0.0018848
0.8	-0.0147738	-0.0113208	-0.0065154	-0.0052399	-0.004651		-0.0009866	-0.0049415	0.00118123	-0.0018927	-0.0025338
1	-0.0177915	-0.0135535	-0.0073247	-0.0061356	-0.0055707		-0.0013802	-0.005457	0.00123086	-0.0022761	-0.0028994
1.2	-0.0202162	-0.01526	-0.0082714	-0.0069221	-0.0063361		-0.0021114	-0.0061397	0.00090511	-0.0024544	-0.0038674
1.4	-0.022091	-0.0163667	-0.0087696	-0.007109	-0.0068213		-0.0026969	-0.0066142	0.00043295	-0.0029607	-0.0044738
1.6	-0.0229416	-0.0173631	-0.0085454	-0.0071264	-0.006953		-0.002734	-0.0067452	-0.0001739	-0.0028879	-0.0046704
1.8	-0.0230979	-0.0172636	-0.0081935	-0.007172	-0.0067956		-0.0026877	-0.0066317	-0.0005606	-0.0028134	-0.0050416
2	-0.022584	-0.0167474	-0.0082923	-0.0069146	-0.0065996		-0.0024739	-0.0063016	-0.0008271	-0.0025602	-0.0049462
2.2	-0.0217183	-0.0161224	-0.0080679	-0.0071065	-0.0067926		-0.0017141	-0.0058547	-0.0010546	-0.0022748	-0.0046095
2.4	-0.0216711	-0.0165155	-0.0083743	-0.0076014	-0.0063959		-0.0007616	-0.0053138	-0.0012318	-0.002031	-0.0044556
2.6	-0.0214054	-0.0162558	-0.0086724	-0.0081825	-0.0062589		0.00027786	-0.0042552	-0.0003593	-0.0014056	-0.0041288
2.8	-0.0212735	-0.0161326	-0.0087066	-0.0081686	-0.0055376		0.00042676	-0.0033698	-0.0005542	-0.0016358	-0.0042377
3	-0.0211577	-0.0156227	-0.008715	-0.0083082	-0.0053436		0.0011217	-0.0033669	-0.0003062	-0.0013939	-0.0038106
3.2	-0.0210582	-0.0148695	-0.0078317	-0.0075264	-0.0047626		0.00185967	-0.002815	-0.0003562	-0.0013388	-0.0044972
3.4	-0.0209446	-0.0141198	-0.0074551	-0.007161	-0.004919		0.00206352	-0.0027353	-0.0005398	-0.0015475	-0.0041962
3.6	-0.0212576	-0.014237	-0.0073798	-0.0065197	-0.0055102		0.00191512	-0.0035071	-0.000939	-0.002015	-0.0041132
3.8	-0.021691	-0.0144853	-0.0080335	-0.0065782	-0.0056638		0.00313844	-0.0027854	-0.0001584	-0.0016283	-0.0031935
4	-0.0210732	-0.0142041	-0.0079822	-0.0065397	-0.0050215		0.00411762	-0.0027052	0.0005645	-0.0016786	-0.0027731
4.2	-0.0203837	-0.0135742	-0.0075595	-0.0063988	-0.0045154		0.0049424	-0.0025187	0.00119485	-0.0016381	-0.0021263
4.4	-0.0198672	-0.0134214	-0.0074391	-0.0062181	-0.0043508		0.00566627	-0.0023119	0.00112062	-0.0020542	-0.0019428
4.6	-0.019578	-0.0136451	-0.0067409	-0.0065135	-0.004377		0.00559005	-0.0028664	0.00101678	-0.0025061	-0.0016644
4.8	-0.0186632	-0.0131808	-0.0061725	-0.005155	-0.0039055		0.006506	-0.0020498	0.00098076	-0.0020748	-0.0015282
5	-0.0191142	-0.013525	-0.0059178	-0.0060019	-0.0047464		0.0066511	-0.0020256	0.00035868	-0.0027032	-0.0018081
5.2	-0.0189009	-0.0133877	-0.0062015	-0.0063213	-0.0051139		0.00654393	-0.0021976	-0.0001422	-0.0028244	-0.0024381
5.4	-0.0189976	-0.0136068	-0.0062772	-0.006284	-0.0053869		0.00680112	-0.0019564	-0.0003688	-0.0030856	-0.0022155
5.6	-0.0185055	-0.0133357	-0.0057537	-0.0060457	-0.0050086		0.00712964	-0.0014447	-0.0002533	-0.0029302	-0.0024486
5.8	-0.0180152	-0.0130119	-0.0063047	-0.0065029	-0.0051995		0.00711297	-0.0013558	-0.0001019	-0.0032937	-0.0025892
6	-0.018209	-0.0131399	-0.0076454	-0.0071171	-0.0058556		0.00722297	-0.0016825	-0.0001339	-0.0031119	-0.0024488
6.2	-0.0187272	-0.0136951	-0.008333	-0.0078302	-0.0063342		0.0081331	-0.001605	0.00033311	-0.0028817	-0.0023639
6.4	-0.0181848	-0.014099	-0.0088369	-0.0076789	-0.0058037		0.0083008	-0.0010744	0.00043591	-0.0024917	-0.0021673
6.6	-0.0177207	-0.0132885	-0.0087593	-0.0071465	-0.0049388		0.00871572	-1.914e-05	0.00165238	-0.0019136	-0.0014947
6.8	-0.0175292	-0.0130618	-0.0091482	-0.0073624	-0.0042165		0.00868553	-0.0001525	0.00150276	-0.0021537	-0.0018678
7	-0.0175211	-0.0134269	-0.0095475	-0.0078754	-0.0047729		0.00933226	-0.0003492	0.00207014	-0.0022849	-0.0019833
7.2	-0.0178749	-0.0140305	-0.0098486	-0.0078563	-0.0047494		0.00902787	-0.000201	0.00189636	-0.0025149	-0.0021544
7.4	-0.0178514	-0.0146935	-0.0102036	-0.0078926	-0.0048168		0.00860556	-0.0006748	0.00124526	-0.0027505	-0.0026722
7.6	-0.0177393	-0.0152771	-0.0111321	-0.00826	-0.005023		0.00874324	-0.0006635	0.00122159	-0.0025706	-0.0031474
7.8	-0.0170656	-0.0149396	-0.0110506	-0.0080891	-0.0045374		0.00949161	0.00029465	0.00217152	-0.0020074	-0.0030814
8	-0.0170724	-0.0145629	-0.0112921	-0.0082773	-0.0040383		0.009104	-0.000316	0.00223445	-0.0023188	-0.0033881
8.2	-0.017325	-0.0149177	-0.0111093	-0.0085437	-0.0046422		0.00948809	-0.0007848	0.00188137	-0.0025058	-0.0033057
8.4	-0.0172615	-0.0148834	-0.0107579	-0.0088582	-0.0047264		0.00894764	-0.0008472	0.00121846	-0.0034145	-0.0037597
8.6	-0.0175862	-0.0153198	-0.0105263	-0.0091414	-0.005344		0.00798407	-0.001253	0.00049532	-0.0037223	-0.0038483
8.8	-0.0174544	-0.0154261	-0.0100542	-0.0087344	-0.0053423		0.00822589	-0.0003246	0.00038522	-0.0038606	-0.0037342
9	-0.018828	-0.0155201	-0.0102118	-0.0094202	-0.0063001		0.00807042	-0.0009233	5.887e-05	-0.0046473	-0.004134
9.2	-0.0193105	-0.0158272	-0.0107932	-0.0095166	-0.0063142		0.00846648	-0.0008227	-8.767e-05	-0.0044531	-0.0045083
9.4	-0.0196145	-0.0159892	-0.010676	-0.0088992	-0.0064079		0.00845258	-0.0001369	-3.66e-06	-0.0044291	-0.0041235
9.6	-0.0191615	-0.0154755	-0.0099984	-0.0086143	-0.0063588		0.00848396	-0.0001341	-0.0003699	-0.0046167	-0.0045149
9.8	-0.0195226	-0.0161613	-0.0109647	-0.0092633	-0.007251		0.0086162	-0.0005117	-0.0008413	-0.0047633	-0.0040398
10	-0.0206332	-0.0167672	-0.0117577	-0.0095873	-0.0080816		0.00890644	-0.0007176	-0.0011497	-0.0045251	-0.0038042
10.2	-0.0202863	-0.0163328	-0.0106539	-0.0093962	-0.0075975		0.00942552	-0.0006351	-0.0010311	-0.0045038	-0.0037935
10.4	-0.0198408	-0.0161493	-0.0104875	-0.0091427	-0.0067204		0.00944156	-0.0004052	-0.0011726	-0.0045962	-0.0037003
10.6	-0.0200794	-0.0157059	-0.01054	-0.0093175	-0.0065314		0.00965388	-0.0005612	-0.0009118	-0.0045885	-0.0035521
10.8	-0.0200585	-0.0165335	-0.0110573	-0.0102748	-0.0063977		0.00946265	-0.001547	-0.0013075	-0.0049733	-0.0039616
11	-0.0198411	-0.0166475	-0.0110765	-0.0093264	-0.0060851		0.0096674	-0.0016906	-0.000991	-0.0055176	-0.0040283
11.2	-0.0192387	-0.0162943	-0.0108433	-0.0086721	-0.0053346		0.00905369	-0.0018743	-0.001448	-0.0058372	-0.0040899
11.4	-0.0180687	-0.0157601	-0.0105823	-0.008089	-0.0049481		0.00973151	-0.0013374	-0.0007303	-0.0051359	-0.0042222
11.6	-0.0177991	-0.0147607	-0.0102063	-0.0078468	-0.0047313		0.0107473	-0.000924	8.027e-05	-0.0043718	-0.0043824
11.8	-0.0172693	-0.0139354	-0.0091658	-0.0071162	-0.0040796		0.0108272	-0.0004374	0.00016672	-0.0046192	-0.0038678
12	-0.0176328	-0.013827	-0.0090012	-0.0071509	-0.0045436		0.010397	-0.0008704	0.00048692	-0.004746	-0.0040123
12.2	-0.016949	-0.0139982	-0.0085677	-0.0070769	-0.0046024		0.0104185	-0.0008447	0.00070707	-0.0041978	-0.0039042
12.4	-0.0160515	-0.0132631	-0.0077229	-0.0064724	-0.0039753		0.0101285	6.898e-05	0.00164776	-0.003932	-0.0033009
12.6	-0.0158937	-0.0129817	-0.0076726	-0.0067808	-0.00433		0.0103136	0.00012486	0.00175526	-0.0034648	-0.0032015
12.8	-0.0149905	-0.0122512	-0.0067852	-0.0062473	-0.0033407		0.0109146	0.00071807	0.00256203	-0.002875	-0.0027307
13	-0.0151134	-0.0120834	-0.0068985	-0.0059664	-0.0037587		0.0112187	0.00053906	0.00297881	-0.002287	-0.0023917
13.2	-0.0146115	-0.0120915	-0.0064389	-0.0054997	-0.0038401		0.0113676	0.00078621	0.00302439	-0.0016753	-0.0021744
13.4	-0.0139007	-0.0118207	-0.0062355	-0.0053135	-0.0037441		0.0110349	0.00123969	0.00296155	-0.0013868	-0.0020404
13.6	-0.0144841	-0.0121925	-0.0069407	-0.0062627	-0.0045554		0.0110399	0.00057719	0.00252762	-0.0013593	-0.0023319
13.8	-0.0150482	-0.0125438	-0.0080753	-0.0064852	-0.0052654		0.0106521	0.00037534	0.00235431	-0.0011849	-0.0024277
14	-0.0151009	-0.0129505	-0.0084683	-0.0071941	-0.005142		0.0104768	2.818e-05	0.00175004	-0.0012685	-0.0027773
14.2	-0.0146621	-0.0122411	-0.0078104	-0.007396	-0.0043942		0.0107049	0.00024212	0.00205587	-0.0005858	-0.0025497
14.4	-0.0150974	-0.0129923	-0.009355	-0.0076358	-0.0048191		0.0109666	0.0005013	0.00244127	-0.0002449	-0.0022406
14.6	-0.0151556	-0.0137725	-0.0103946	-0.0078882	-0.0049373		0.0104481	-0.0001328	0.00249655	-0.000133	-0.0018166
14.8	-0.0152472	-0.0145331	-0.0111118	-0.0076925	-0.0043926		0.0106422	0.00018289	0.00276398	-9.61e-05	-0.001888
15	-0.0153114	-0.0144046	-0.011581	-0.0069052	-0.004141		0.010513	0.00055322	0.00279082	-0.0005632	-0.0013103
15.2	-0.016261	-0.0147378	-0.0124602	-0.0073818	-0.0046737		0.0106677	0.00111538	0.00285017	-0.0003715	-0.0010568
15.4	-0.0158313	-0.013951	-0.0119328	-0.0067109	-0.0043825		0.011116	0.00099497	0.00281086	-0.0004746	-0.001019
15.6	-0.0168553	-0.0133522	-0.0112813	-0.0062225	-0.0039325		0.0116254	0.00137826	0.00299832	-0.0005627	-0.0005794
15.8	-0.0171146	-0.0136905	-0.0107813	-0.006116	-0.004002		0.0116736	0.00185888	0.0029717	-0.0007486	-0.0002014
16	-0.0172824	-0.0143074	-0.0109765	-0.006037	-0.0046713		0.0120126	0.0022039	0.00343317	-0.0006427	-0.0002503
16.2	-0.0175439	-0.0149113	-0.0114365	-0.0062383	-0.0050855		0.0128723	0.00289031	0.00364746	-0.0001521	0.00010561
16.4	-0.0174639	-0.0147146	-0.0107571	-0.0059122	-0.0051057		0.0136979	0.0033843	0.00427194	-0.0002068	0.00063833
16.6	-0.017817	-0.0145068	-0.0107162	-0.0062799	-0.004951		0.0139393	0.00295847	0.00377955	0.00013108	0.00046442
16.8	-0.0169345	-0.0142627	-0.0095303	-0.0054092	-0.0041272		0.0143979	0.00298449	0.00411335	0.00037994	0.00105214
17	-0.0165848	-0.0138489	-0.0090708	-0.0051604	-0.0046634		0.014698	0.00284466	0.00380763	0.00049611	0.00089997
17.2	-0.0164522	-0.0132152	-0.0085075	-0.0044983	-0.00414		0.0149498	0.0026972	0.0035765	0.00024438	0.00099074
17.4	-0.0162906	-0.0132772	-0.0086542	-0.0051488	-0.0039874		0.0150305	0.00264868	0.00325052	0.00043234	0.00039011
17.6	-0.0165503	-0.0134347	-0.0088033	-0.0053987	-0.00479		0.0155022	0.0020585	0.00343437	0.00047237	0.000501
17.8	-0.0165633	-0.0136703	-0.0089183	-0.005989	-0.0052018		0.0156151	0.00206675	0.00322173	0.00044127	-0.0003309
18	-0.0164597	-0.0143436	-0.0089538	-0.0066381	-0.0055053		0.0157341	0.00218464	0.00306195	0.00015076	-0.0010533
18.2	-0.0162263	-0.0142901	-0.0085143	-0.0062624	-0.0059138		0.0156884	0.00274655	0.00372733	0.0005024	-0.0012817
18.4	-0.015489	-0.0146738	-0.0092031	-0.0064569	-0.0065565		0.0158086	0.0021521	0.00317027	-4.61e-05	-0.0022861
18.6	-0.0151078	-0.0152839	-0.0091479	-0.0068601	-0.0064305		0.0153098	0.00176957	0.00315624	-0.0003366	-0.0027293
18.8	-0.0150599	-0.0150985	-0.0090487	-0.0069305	-0.0063787		0.0153039	0.00209407	0.00285093	-0.0007011	-0.0036185
19	-0.0151943	-0.0148962	-0.0091336	-0.0067214	-0.0061949		0.0148109	0.00189834	0.00212524	-0.0011733	-0.0038703
19.2	-0.0153183	-0.0139501	-0.0082518	-0.0058998	-0.0057516		0.0145283	0.00165807	0.00178625	-0.001687	-0.00471
19.4	-0.0147142	-0.0132534	-0.007241	-0.0051126	-0.0050047		0.0141713	0.00134697	0.00197114	-0.0024515	-0.0049707
19.6	-0.015089	-0.0130054	-0.0068365	-0.0047903	-0.0046308		0.0145055	0.0022836	0.00272597	-0.0022783	-0.0046263
19.8	-0.0153459	-0.0131389	-0.0070277	-0.0052642	-0.0046703		0.0145675	0.00250248	0.00266186	-0.0023075	-0.0045079
20	-0.015652	-0.0136363	-0.0074557	-0.0055276	-0.0041755		0.014265	0.00297703	0.00273462	-0.0028946	-0.0049429
20.2	-0.015566	-0.0128191	-0.0064812	-0.0050565	-0.0035485		0.0144444	0.00256674	0.00259123	-0.0025167	-0.0046927
20.4	-0.0145444	-0.0122974	-0.0054745	-0.0050073	-0.0027389		0.014736	0.00264067	0.00280624	-0.0021012	-0.0043839
20.6	-0.0139558	-0.0114226	-0.0054325	-0.0049838	-0.0022594		0.0151791	0.00268686	0.00291563	-0.0008505	-0.0033982
20.8	-0.0137459	-0.0111155	-0.0050736	-0.0051126	-0.0020837		0.0151375	0.00260244	0.0032436	-0.0006515	-0.0026237
21	-0.0140688	-0.0105432	-0.0049432	-0.0052503	-0.0016404		0.0149886	0.00247658	0.00310435	-0.0006005	-0.0018138
21.2	-0.0144958	-0.0108515	-0.0052959	-0.005999	-0.0017179		0.015893	0.00285037	0.00389105	-0.0002427	-7.85e-05
21.4	-0.0143191	-0.0112978	-0.0053859	-0.0068244	-0.002381		0.0161848	0.00273018	0.00388964	0.00064577	0.00023551
21.6	-0.0139939	-0.0111478	-0.0055945	-0.0067277	-0.0027886		0.0169151	0.00313378	0.00447866	0.0010114	0.00115971
21.8	-0.0142822	-0.0119508	-0.0064308	-0.0077409	-0.0038266		0.0165979	0.00307816	0.00404017	0.00047675	0.00061554
22	-0.0142561	-0.0120631	-0.0068053	-0.0073658	-0.0047946		0.016422	0.00311312	0.00393375	0.0004453	8.949e-05
22.2	-0.0140459	-0.0123361	-0.007248	-0.0075515	-0.0051814		0.0164625	0.00322752	0.00373802	0.00033517	3.522e-05
22.4	-0.0142679	-0.012728	-0.008147	-0.0082522	-0.0061028		0.0170416	0.0027988	0.00326086	6.927e-05	-0.0005047
22.6	-0.0147536	-0.0138793	-0.0087167	-0.0087549	-0.0068201		0.0169761	0.00314781	0.00358504	0.00026192	-0.0001268
22.8	-0.0148608	-0.0136289	-0.0085614	-0.0079905	-0.0062529		0.0170495	0.0032375	0.0030815	-0.0002207	-0.0006401
23	-0.0152346	-0.0146845	-0.0091658	-0.0076822	-0.0068982		0.0170073	0.00339735	0.00302552	-0.0002969	-0.0005483
23.2	-0.0157244	-0.0145407	-0.0090705	-0.0070059	-0.0074171		0.0171805	0.00308692	0.00334853	-0.0006653	-0.0001713
23.4	-0.0159429	-0.0147906	-0.0090836	-0.0064743	-0.0077425		0.0172068	0.00342441	0.00370852	-0.0009093	1.481e-05
23.6	-0.0161268	-0.0145816	-0.0092109	-0.0062612	-0.0080726		0.0168546	0.00306722	0.00348137	-0.001478	-0.0002019
23.8	-0.0164277	-0.0148041	-0.0092722	-0.0065775	-0.0082473		0.016985	0.0030172	0.00378577	-0.0020411	-0.0004023
24	-0.016038	-0.0146478	-0.0088802	-0.0060941	-0.0075578		0.0173005	0.00265713	0.00430551	-0.0023048	-0.0011231
24.2	-0.0151851	-0.0140268	-0.0078313	-0.0051538	-0.0071607		0.0177183	0.00218972	0.00399724	-0.0020496	-0.000773
24.4	-0.0150715	-0.0141251	-0.0079433	-0.0050107	-0.007109		0.0178877	0.00260928	0.00422681	-0.001766	-0.0010995
24.6	-0.0152231	-0.0139046	-0.0076095	-0.0049513	-0.0066383		0.0176556	0.00285453	0.00483628	-0.0016078	-0.0004012
24.8	-0.015784	-0.0140109	-0.0069899	-0.0053966	-0.0061616		0.0163876	0.00211394	0.00469067	-0.0022676	-0.0009918
25	-0.0156747	-0.0135507	-0.006558	-0.0052563	-0.005472		0.0165084	0.00191697	0.00471494	-0.0021564	-0.0009248
25.2	-0.0156767	-0.0132126	-0.0064653	-0.0060041	-0.0049514		0.0167329	0.00226912	0.00456442	-0.0022091	-0.0008292
25.4	-0.0156936	-0.0132266	-0.0069747	-0.0058558	-0.0045971		0.0164269	0.00221615	0.00443924	-0.0021127	-0.0012876
25.6	-0.0154605	-0.0132731	-0.0077885	-0.0060224	-0.0044229		0.0165986	0.00293194	0.00461875	-0.0020117	-0.0007259
25.8	-0.0161279	-0.0132317	-0.0084521	-0.0066126	-0.0050067		0.0159639	0.00236103	0.00374609	-0.0026227	-0.0021149
26	-0.0160332	-0.0127616	-0.0085846	-0.0069603	-0.0045595		0.0160222	0.00264849	0.00372859	-0.0022386	-0.0022937
26.2	-0.0161648	-0.0131148	-0.0090377	-0.0076812	-0.0043325		0.0163178	0.00294102	0.00361934	-0.0020225	-0.00228
26.4	-0.0162313	-0.0128666	-0.0092468	-0.008425	-0.0044242		0.0168696	0.00319973	0.0039585	-0.0015404	-0.001716
26.6	-0.0161259	-0.0134238	-0.0095112	-0.0086644	-0.0045412		0.0171817	0.00345192	0.00379386	-0.0008069	-0.0014617
26.8	-0.0159368	-0.0130614	-0.0092376	-0.0086538	-0.0041409		0.0169765	0.00296889	0.00387387	-0.0006647	-0.0020846
27	-0.016022	-0.0135494	-0.0098884	-0.0092174	-0.0052703		0.0175794	0.00337247	0.00382043	-0.0001891	-0.0016787
27.2	-0.0161576	-0.0132877	-0.0098599	-0.0087252	-0.0053907		0.0175694	0.00292482	0.00411551	-0.0001403	-0.0016059
27.4	-0.0159066	-0.0133202	-0.0099593	-0.0082039	-0.0057326		0.0174415	0.00262894	0.00422419	-0.0002542	-0.0018931
27.6	-0.0157714	-0.0128793	-0.0103616	-0.0089181	-0.0059213		0.0178645	0.00213774	0.0045338	-0.0007318	-0.0019196
27.8	-0.0155741	-0.0125952	-0.009978	-0.0087442	-0.0056293		0.0184872	0.00205161	0.00530631	-0.0003476	-0.00152
28	-0.0156188	-0.0121038	-0.009566	-0.0082597	-0.0051465		0.0187243	0.00145069	0.00534884	-0.0003335	-0.0016543
28.2	-0.015695	-0.011905	-0.0090987	-0.008374	-0.0055096		0.0183085	0.00097634	0.00447804	-0.0007049	-0.0017482
28.4	-0.0166679	-0.0122792	-0.0091424	-0.008531	-0.0056797		0.0182661	0.00129568	0.00467355	-0.0009422	-0.0021138
28.6	-0.016074	-0.0121432	-0.0080116	-0.0088163	-0.0056607		0.0181874	0.00124114	0.00453951	-0.0010999	-0.0018803
28.8	-0.0161089	-0.0118883	-0.0068963	-0.0086227	-0.0057606		0.0182869	0.00058015	0.00381007	-0.0014936	-0.0029117
29	-0.0158581	-0.0111853	-0.0065475	-0.0077049	-0.004987		0.0191973	0.00068367	0.00389953	-0.0013232	-0.0024475
29.2	-0.0161371	-0.0112662	-0.0064718	-0.0082998	-0.0046115		0.019081	0.00090672	0.00347407	-0.0019123	-0.0026562
29.4	-0.0155169	-0.0117551	-0.0068101	-0.0077372	-0.0046725		0.0196389	0.00118065	0.00340038	-0.0021516	-0.0024282
29.6	-0.0153556	-0.0120518	-0.0069238	-0.0076711	-0.0048784		0.0193971	0.00163062	0.0032377	-0.0022166	-0.0019379
29.8	-0.0154494	-0.0118079	-0.0063985	-0.0076976	-0.0046837		0.0188549	0.00088845	0.00231812	-0.0026938	-0.0028859
30	-0.0142806	-0.0122334	-0.0063647	-0.0079207	-0.0042081		0.0193777	0.00157361	0.00270024	-0.0025887	-0.0018292
30.2	-0.0145237	-0.0130084	-0.0068959	-0.0083885	-0.004839		0.0198453	0.00200806	0.002678	-0.0021741	-0.0016528
30.4	-0.0141081	-0.0133614	-0.0071192	-0.0090226	-0.0047891		0.0197563	0.00273384	0.00240141	-0.0023124	-0.0012218
30.6	-0.0141982	-0.0139912	-0.0076715	-0.0091545	-0.0052383		0.0195596	0.0030742	0.00222544	-0.0018665	-0.0017687
30.8	-0.0143497	-0.0142697	-0.0079496	-0.0095222	-0.0050372		0.0189262	0.00347173	0.00241817	-0.0017962	-0.0019132
31	-0.0147541	-0.0145795	-0.0081105	-0.009255	-0.0052798		0.0190481	0.00390729	0.00224405	-0.0017656	-0.0015442
31.2	-0.0145689	-0.0147541	-0.0081089	-0.0085552	-0.004851		0.0184465	0.00395445	0.00314513	-0.0012694	-0.001436
31.4	-0.0150178	-0.015278	-0.0084514	-0.0090282	-0.005359		0.0185848	0.00408042	0.0036115	-0.0012288	-0.000892
31.6	-0.015389	-0.0154772	-0.0088963	-0.0095352	-0.0054769		0.0189441	0.0044456	0.00432842	-0.0014139	-0.0001745
31.8	-0.0155468	-0.0160454	-0.0093097	-0.0090287	-0.0054781		0.0189966	0.00451495	0.00483778	-0.000543	0.00021161
32	-0.0162571	-0.0160964	-0.0095756	-0.0088301	-0.0059485		0.0191425	0.00437088	0.00500028	-0.0008773	9.605e-05
32.2	-0.0169481	-0.0167376	-0.0106983	-0.0096806	-0.0069211		0.0188363	0.00381522	0.00427607	-0.0013188	-0.0006118
32.4	-0.0172859	-0.0168528	-0.0110277	-0.0094717	-0.0067557		0.0191522	0.00431349	0.00478727	-0.0010717	-0.0005921
32.6	-0.0161432	-0.0170082	-0.0105554	-0.0090693	-0.0070355		0.0194563	0.00376098	0.0043874	-0.0011342	-0.0011584
32.8	-0.0162177	-0.016124	-0.010375	-0.0086786	-0.0066901		0.0198715	0.00382775	0.00480523	-0.0006256	-0.0015395
33	-0.0155567	-0.0151914	-0.0102656	-0.007717	-0.0063082		0.020065	0.0039431	0.00530778	-0.0003756	-0.0013081
33.2	-0.0155563	-0.0153251	-0.0106137	-0.0082234	-0.0063069		0.0198693	0.0037606	0.00506458	-0.0003052	-0.0017386
33.4	-0.0148743	-0.0150401	-0.0105052	-0.0070965	-0.0060051		0.0204772	0.00442735	0.00525637	0.00014187	-0.0015513
33.6	-0.0150019	-0.0143926	-0.0101459	-0.0072177	-0.0061347		0.0203379	0.0048585	0.00551843	0.00019662	-0.0018342
33.8	-0.0148177	-0.0139024	-0.0101698	-0.0072681	-0.0059391		0.0206344	0.00461028	0.00484302	-0.000148	-0.0024653
34	-0.0142646	-0.0131809	-0.010361	-0.0073106	-0.0054474		0.0214551	0.00554081	0.00525508	0.00026199	-0.0025504
34.2	-0.0146169	-0.0129716	-0.0100019	-0.0079293	-0.0053781		0.0208978	0.00556504	0.00483246	0.0001725	-0.0031054
34.4	-0.0146392	-0.0128257	-0.0097339	-0.0084397	-0.0049665		0.0208188	0.0062449	0.00479243	0.0002086	-0.0027865
34.6	-0.014325	-0.011672	-0.0091024	-0.0080263	-0.0047757		0.0211809	0.00666521	0.00527524	0.0004936	-0.0028145
34.8	-0.0139591	-0.0113449	-0.0086899	-0.0079025	-0.0039794		0.0212539	0.00678966	0.00526977	0.00058283	-0.0025457
35	-0.0136802	-0.0112565	-0.0075424	-0.0073234	-0.0038845		0.0221224	0.00689638	0.00578828	0.00062841	-0.0021179
35.2	-0.0130058	-0.0112386	-0.0069524	-0.0073821	-0.0039681		0.0222412	0.00716807	0.00675297	0.00097226	-0.0017198
35.4	-0.0130806	-0.0118988	-0.006888	-0.0077082	-0.0042227		0.0225857	0.00756476	0.00733722	0.00075638	-0.0013196
35.6	-0.0126859	-0.011863	-0.0068048	-0.0070514	-0.0040202		0.0232365	0.00725686	0.00766845	0.00092733	-0.0011718
35.8	-0.0126499	-0.0121258	-0.0067301	-0.0067743	-0.0039324		0.0228771	0.00682534	0.0074047	0.00112427	-0.0014292
36	-0.0133788	-0.0125129	-0.0070656	-0.0070295	-0.0039948		0.0228563	0.00609579	0.0070702	0.00056974	-0.0015015
36.2	-0.0128423	-0.0127843	-0.007288	-0.0071927	-0.0046439		0.0228058	0.00581609	0.00632661	0.00028235	-0.001986
36.4	-0.0125488	-0.0125695	-0.0074519	-0.006861	-0.0037636		0.0233734	0.00594576	0.0067248	0.00083788	-0.0013679
36.6	-0.0129417	-0.0138016	-0.007969	-0.0071829	-0.0043021		0.0230216	0.00534564	0.0062055	0.00030183	-0.0015982
36.8	-0.0127506	-0.0129342	-0.0077163	-0.006944	-0.0035012		0.0232626	0.00607616	0.00644396	0.00078038	-0.0010848
37	-0.0124817	-0.0131779	-0.0075887	-0.007103	-0.0035223		0.0236427	0.00613229	0.00620369	0.00070196	-0.0007532
37.2	-0.0128452	-0.0132335	-0.0078321	-0.0071091	-0.0029245		0.0240435	0.0061623	0.00600433	0.00060356	-0.0003398
37.4	-0.0129762	-0.0132256	-0.0078693	-0.0070243	-0.0027772		0.0241193	0.00615117	0.00584217	0.00067206	-0.0002185
37.6	-0.0133154	-0.0129671	-0.0078622	-0.0073236	-0.0024205		0.0238395	0.00591516	0.0053558	0.00038607	-0.0001784
37.8	-0.0140017	-0.0132483	-0.0090527	-0.0078072	-0.0028806		0.0236418	0.00599706	0.0049433	0.00045048	-0.0003774
38	-0.0138244	-0.0127185	-0.0083132	-0.0075425	-0.0024508		0.0230093	0.00533556	0.00453475	0.00016762	-0.000854
38.2	-0.0133858	-0.013061	-0.0072894	-0.0078211	-0.0023486		0.0225091	0.00516144	0.00434016	3.057e-05	-0.0005014
38.4	-0.0134337	-0.0129216	-0.0073429	-0.008097	-0.0026276		0.0220891	0.00520306	0.00448614	-0.0001367	-0.0005888
38.6	-0.0132774	-0.0126164	-0.007365	-0.0078758	-0.002884		0.0219433	0.00480885	0.00481543	-0.0001388	-0.0007048
38.8	-0.0130433	-0.0131671	-0.0072878	-0.0078622	-0.0028191		0.0221837	0.00485202	0.00502355	0.00027765	0.00015543
39	-0.0130449	-0.013181	-0.0065783	-0.0078358	-0.0037126		0.0219538	0.00463533	0.00519409	8.029e-05	-0.0005318
39.2	-0.0126623	-0.0127722	-0.0067353	-0.0076933	-0.0034412		0.0214902	0.00484789	0.00529645	0.00047105	-0.0004862
39.4	-0.0125987	-0.0124801	-0.0061959	-0.0074756	-0.0035751		0.0220752	0.00524738	0.00516804	0.00038424	-0.0003132
39.6	-0.0127855	-0.0121894	-0.0064108	-0.0074049	-0.0036344		0.0221269	0.00452494	0.00511566	0.00055724	-0.0007606
39.8	-0.012655	-0.0121211	-0.0063351	-0.0074105	-0.003699		0.0217172	0.00467878	0.00512053	0.00063623	-0.0009495
40	-0.0128916	-0.0119787	-0.0065416	-0.0072005	-0.003901		0.0223388	0.00483953	0.0052429	0.00105668	-0.0003424
40.2	-0.0123441	-0.0115364	-0.0063525	-0.0066297	-0.0040373		0.0226632	0.00562712	0.00527336	0.00140862	-0.0001061
40.4	-0.0128237	-0.0121993	-0.0070492	-0.0064337	-0.0034534		0.0229479	0.00589296	0.00575282	0.00148409	-2.54e-06
40.6	-0.0126915	-0.012383	-0.0069613	-0.0059763	-0.0038278		0.0237567	0.00652826	0.00610669	0.00162736	0.00016939
40.8	-0.0113346	-0.0109302	-0.0063316	-0.0052408	-0.0026065		0.0246709	0.00724925	0.00629009	0.00190527	8.904e-05
41	-0.0117956	-0.0111492	-0.0067332	-0.005697	-0.0028557		0.0249403	0.00713951	0.0064309	0.00205423	5.809e-05
41.2	-0.0119469	-0.0109599	-0.0072734	-0.0052527	-0.002563		0.0249195	0.00772208	0.0071773	0.00229653	0.00046861
41.4	-0.0118528	-0.0113144	-0.0074613	-0.0050954	-0.0025227		0.0249016	0.00748018	0.00735382	0.00298409	0.00044759
41.6	-0.0114185	-0.0112209	-0.007897	-0.004622	-0.0025963		0.0248667	0.00755849	0.00703156	0.00288874	0.00029416
41.8	-0.0114747	-0.0116228	-0.0081706	-0.0047345	-0.0033481		0.0247195	0.0075979	0.00714315	0.00260987	0.00014782
42	-0.0109059	-0.0119503	-0.0077177	-0.0046094	-0.0030999		0.024658	0.00702372	0.00708901	0.00204416	-0.000241
42.2	-0.0109066	-0.0123992	-0.0077295	-0.0047353	-0.003253		0.0246078	0.00713391	0.00744536	0.00266499	-0.0001944
42.4	-0.0118565	-0.012902	-0.0087138	-0.0053293	-0.0042245		0.024639	0.0075663	0.00794042	0.00300271	-0.0002672
42.6	-0.0123064	-0.0137642	-0.009386	-0.0056821	-0.0039115		0.0245839	0.00706879	0.00809639	0.00309356	-0.0002715
42.8	-0.0125048	-0.0142073	-0.0093482	-0.0056937	-0.0040252		0.0245951	0.00699241	0.00768673	0.00273382	3.99e-06
43	-0.0128729	-0.0140066	-0.009488	-0.0063444	-0.0042541		0.0241517	0.00712461	0.00754283	0.00240797	-0.0007788
43.2	-0.013217	-0.0140134	-0.0095747	-0.0065125	-0.003887		0.0247633	0.00762308	0.00787416	0.00243174	-0.0003032
43.4	-0.0138756	-0.014381	-0.0094886	-0.0075202	-0.0049228		0.0249388	0.00754959	0.00809094	0.00232008	3.906e-05
43.6	-0.0143498	-0.0140143	-0.0093588	-0.0076143	-0.0048557		0.0243525	0.00732824	0.00762044	0.0019399	-0.0003141
43.8	-0.014645	-0.0140523	-0.0090866	-0.0081071	-0.0047553		0.0245166	0.00742964	0.00780605	0.00177102	-4.95e-06
44	-0.0156968	-0.0142219	-0.00887	-0.0077454	-0.0048607		0.0247954	0.00738932	0.00751822	0.00171062	0.00083093
44.2	-0.0151805	-0.0136424	-0.0083727	-0.0072656	-0.0039625		0.0249399	0.00778785	0.00762999	0.0015646	0.00088148
44.4	-0.0146796	-0.0127903	-0.0074368	-0.0064195	-0.0028974		0.0251532	0.00830941	0.00778161	0.00149584	0.00097795
44.6	-0.0139832	-0.0117136	-0.0063199	-0.0059725	-0.0022733		0.0255175	0.00808871	0.0075575	0.00172341	0.00072152
44.8	-0.0133531	-0.0103717	-0.0059096	-0.0060995	-0.0010469		0.0249918	0.00803013	0.00776289	0.00177428	0.00069125
45	-0.0129666	-0.0098506	-0.005817	-0.0060287	-0.0012214		0.0248812	0.00794463	0.00792541	0.00192262	0.0008083
45.2	-0.012048	-0.0089544	-0.0054658	-0.0053445	-0.0004806		0.0242033	0.00832544	0.00851849	0.00208246	0.00122625
45.4	-0.010784	-0.0083348	-0.0050257	-0.0046493	0.00013581		0.0240237	0.00767953	0.00816444	0.00201205	0.0012161
45.6	-0.0098659	-0.008725	-0.0052525	-0.004213	-0.000295		0.0236398	0.00763544	0.00797173	0.00165491	0.00131177
45.8	-0.0092872	-0.0088954	-0.0052638	-0.0041921	0.00038649		0.0237434	0.00774	0.00805937	0.0017627	0.001221
46	-0.0085656	-0.0090789	-0.0056031	-0.0043473	0.0002007		0.0238042	0.00755747	0.00788325	0.00142866	0.00075576
46.2	-0.0084138	-0.0094062	-0.0060341	-0.004954	-0.0002861		0.0236533	0.00741062	0.00771595	0.00200908	0.00073066
46.4	-0.0078776	-0.0097168	-0.0066827	-0.0047389	-0.0002255		0.0238761	0.00755996	0.0074944	0.00183187	0.0004126
46.6	-0.0075084	-0.0102498	-0.0073	-0.0046258	-7.039e-05		0.0236204	0.00712697	0.00677829	0.00116342	-0.0001864
46.8	-0.0077438	-0.0105412	-0.0079284	-0.0052316	-0.001189		0.0235455	0.00729754	0.00617296	0.00061838	-0.0003455
47	-0.0077903	-0.010858	-0.0085845	-0.0056048	-0.0017382		0.0232796	0.00784704	0.00583514	0.0002204	-0.0006808
47.2	-0.0086479	-0.011506	-0.0091088	-0.0063028	-0.0023922		0.02297	0.0073903	0.00503786	-0.0004952	-0.0014771
47.4	-0.0093003	-0.0121676	-0.0093349	-0.0073227	-0.0034301		0.0228736	0.00726316	0.00455353	-0.0006214	-0.0017117
47.6	-0.010046	-0.012136	-0.0096122	-0.0072339	-0.0033711		0.0232691	0.00710755	0.00393031	-0.0015588	-0.0022434
47.8	-0.0115684	-0.012657	-0.0103551	-0.0076541	-0.0036367		0.0236634	0.00684046	0.00423718	-0.0014038	-0.0020622
48	-0.0124295	-0.0122842	-0.0102451	-0.0072421	-0.0034568		0.0239729	0.0069215	0.00372355	-0.0014817	-0.0019357
48.2	-0.0124014	-0.0120438	-0.0102059	-0.0074468	-0.0030448		0.0239704	0.0067383	0.00361602	-0.001832	-0.0023178
48.4	-0.0127628	-0.0121383	-0.0097174	-0.0074785	-0.0028325		0.0246356	0.00693562	0.00417698	-0.0012768	-0.0018147
48.6	-0.0130185	-0.012319	-0.0097751	-0.0076936	-0.0031042		0.0254512	0.00650466	0.00436895	-0.0015575	-0.0022081
48.8	-0.0133332	-0.0120035	-0.0099083	-0.0077739	-0.002658		0.0252453	0.00657136	0.00515558	-0.0017473	-0.0018367
49	-0.0131116	-0.0112869	-0.0092033	-0.0070939	-0.003108		0.025357	0.00619024	0.00549819	-0.0014759	-0.0019044
49.2	-0.0133113	-0.0118017	-0.008985	-0.00677	-0.0026807		0.0254852	0.00650268	0.00660887	-0.0010472	-0.0012386
49.4	-0.0134463	-0.0126855	-0.008723	-0.0064787	-0.0028952		0.0257886	0.00632399	0.00676095	-0.0006175	-0.0010185
49.6	-0.0133822	-0.0132251	-0.0082393	-0.006053	-0.0027654		0.0260079	0.00659928	0.00745243	-0.0003069	-0.0004775
49.8	-0.0135101	-0.013577	-0.0083294	-0.0062565	-0.0024858		0.0266679	0.00642518	0.00760572	7.162e-05	-0.0001554
50	-0.0132384	-0.0133198	-0.0077958	-0.0064745	-0.0034937		0.0269649	0.00639194	0.0079955	0.00044435	0.00054528
50.2	-0.0135235	-0.0135426	-0.0076461	-0.0065365	-0.0038923		0.02739	0.0062655	0.00802552	0.00129156	0.00083945
50.4	-0.0126712	-0.0124688	-0.0069573	-0.0052285	-0.0033266		0.0272013	0.00623849	0.00795501	0.00101509	0.00070351
50.6	-0.0126377	-0.0124486	-0.0071232	-0.0049768	-0.0038274		0.0268804	0.00623239	0.0075644	0.00056108	0.00024076
50.8	-0.0129519	-0.0130774	-0.0077111	-0.0056743	-0.004427		0.0254415	0.00573547	0.00714331	-3.849e-05	-0.0004771
51	-0.0131312	-0.0129259	-0.0080762	-0.00584	-0.0045864		0.0251728	0.00605565	0.00686535	0.00018727	-0.0007511
51.2	-0.0127563	-0.012261	-0.0076666	-0.0064468	-0.003979		0.0253833	0.00589724	0.00675206	6.275e-05	-0.0010457
51.4	-0.0131485	-0.0123876	-0.0075486	-0.0070239	-0.0043092		0.0255567	0.00607655	0.00698916	0.00012597	-0.0009588
51.6	-0.0136324	-0.0121246	-0.0082926	-0.0067103	-0.0039013		0.0254284	0.00653807	0.00690273	-0.0001368	-0.0009897
51.8	-0.0138832	-0.0118522	-0.0087339	-0.007174	-0.0042043		0.0254481	0.00676749	0.00680279	0.00011816	-0.0009295
52	-0.0136519	-0.0114144	-0.0088604	-0.0072914	-0.0040499		0.0254713	0.0070173	0.00665161	7.83e-05	-0.0013907
52.2	-0.0131111	-0.0114364	-0.0088389	-0.0073258	-0.0039053		0.0255366	0.00667334	0.00659836	-0.0003913	-0.0017675
52.4	-0.0126344	-0.0111968	-0.0085796	-0.0074216	-0.0036655		0.0262303	0.0073479	0.00714511	-0.0001318	-0.0014952
52.6	-0.0120293	-0.0100938	-0.0079244	-0.0070513	-0.0028598		0.0264675	0.00783057	0.00735018	-0.0005357	-0.0017758
52.8	-0.0116537	-0.0095047	-0.0078302	-0.0064096	-0.0022763		0.026352	0.00797348	0.00777821	-0.0003266	-0.0015754
53	-0.0111678	-0.0089071	-0.0075323	-0.0057985	-0.002207		0.0268805	0.00806812	0.00806741	0.00036445	-0.0016878
53.2	-0.0107685	-0.0090163	-0.0070419	-0.0055494	-0.0016782		0.0268904	0.0082472	0.00784407	-6.729e-05	-0.001515
53.4	-0.0109172	-0.0093479	-0.0070165	-0.0051782	-0.0017502		0.0264572	0.00832125	0.00785255	0.0004909	-0.0014882
53.6	-0.010601	-0.009484	-0.0068878	-0.0049998	-0.0016476		0.0269303	0.00909948	0.00840486	0.00063987	-0.0010323
53.8	-0.0108969	-0.010407	-0.0074192	-0.0052483	-0.0026882		0.0277663	0.0097113	0.00876609	0.00141388	-0.0002483
54	-0.0104287	-0.0097069	-0.0068541	-0.0049245	-0.0023002		0.0276744	0.00979256	0.00917863	0.00193985	-0.0002271
54.2	-0.0102337	-0.0097082	-0.006531	-0.0039566	-0.0020334		0.0270962	0.00980944	0.00882877	0.00201702	-0.0004091
54.4	-0.0096279	-0.0097041	-0.0067356	-0.0034773	-0.0014691		0.0267044	0.00950102	0.00881188	0.00220757	-0.0008829
54.6	-0.0097277	-0.0109937	-0.0076297	-0.0038881	-0.0020034		0.0264059	0.00921959	0.00874757	0.0025431	-0.0005227
54.8	-0.0099869	-0.0120307	-0.0079399	-0.004732	-0.0021541		0.0262313	0.0090164	0.00872255	0.00329331	-0.0001341
55	-0.0103282	-0.0120211	-0.0081817	-0.0053174	-0.0024695		0.0269098	0.00923761	0.00887308	0.0034788	0.0004917
55.2	-0.0094919	-0.0119224	-0.0076266	-0.0048325	-0.0016817		0.0265064	0.00891649	0.00883355	0.00344605	0.00064714
55.4	-0.0105493	-0.0131468	-0.0085047	-0.0058581	-0.0025769		0.0262278	0.00843619	0.00830001	0.00317934	0.00028096
55.6	-0.0104961	-0.0136269	-0.009276	-0.0064433	-0.0024544		0.0262168	0.00820781	0.00779266	0.00306052	-0.0002452
55.8	-0.0105845	-0.014319	-0.0097297	-0.0070545	-0.002854		0.0263193	0.0080822	0.00768451	0.0033375	8.893e-05
56	-0.0115767	-0.0148324	-0.0101117	-0.007459	-0.0028166		0.0258156	0.00700114	0.00732374	0.00320634	-0.0005303
56.2	-0.0111733	-0.0147681	-0.0101834	-0.0076629	-0.0024336		0.0259294	0.0064472	0.0069653	0.00254582	-0.0005787
56.4	-0.0116354	-0.0151668	-0.0110316	-0.008761	-0.0026059		0.0262257	0.00717777	0.00685274	0.00257233	-0.0001246
56.6	-0.0114878	-0.0143975	-0.0107274	-0.0086001	-0.0021938		0.0266493	0.00734987	0.00737319	0.00275968	8.339e-05
56.8	-0.0113031	-0.0141758	-0.0111535	-0.0079882	-0.0024581		0.0265851	0.00767974	0.00708459	0.00243532	-0.0004336
57	-0.0119018	-0.014159	-0.0105979	-0.00802	-0.0023847		0.0263003	0.00754749	0.00646273	0.00193938	-0.0008618
57.2	-0.0121122	-0.0135631	-0.0101808	-0.0080037	-0.0019552		0.02579	0.00721113	0.00582374	0.00061724	-0.0014243
57.4	-0.0123115	-0.0135722	-0.0104497	-0.0078611	-0.0022915		0.0263264	0.00809066	0.00675308	0.00115661	-0.0013257
57.6	-0.0129838	-0.0142428	-0.0108881	-0.0084404	-0.002451		0.0272353	0.00891804	0.00715253	0.00112032	-0.0011024
57.8	-0.0129423	-0.0137189	-0.0110833	-0.0082587	-0.0024419		0.0275394	0.00900211	0.00752984	0.00118738	-0.0003292
58	-0.0132483	-0.0127931	-0.0105564	-0.0077338	-0.0019598		0.0274546	0.00901418	0.00750856	0.00158958	-0.00036
58.2	-0.0127552	-0.0123104	-0.010069	-0.0072214	-0.0021233		0.0273157	0.00941222	0.00699341	0.00142363	0.00020021
58.4	-0.0124212	-0.0125973	-0.0100633	-0.007633	-0.0021032		0.0278936	0.00898462	0.00700238	0.00180475	0.00069598
58.6	-0.0126787	-0.013102	-0.0101046	-0.0081173	-0.002461		0.028029	0.00894731	0.00726581	0.0017819	0.00147087
58.8	-0.0120752	-0.0128052	-0.0095428	-0.0074798	-0.0022854		0.0286128	0.0090289	0.00737738	0.00183359	0.00095799
59	-0.0115477	-0.0126071	-0.0095331	-0.0068903	-0.0023298		0.0290492	0.00912063	0.007616	0.00153847	0.00121043
59.2	-0.0108693	-0.0123045	-0.0089331	-0.0062461	-0.001625		0.0295158	0.00942763	0.00771501	0.00209232	0.00155128
59.4	-0.010844	-0.0133123	-0.0088792	-0.0072441	-0.0016153		0.0301194	0.00926881	0.00759357	0.00182558	0.00133688
59.6	-0.0108142	-0.0141586	-0.0084258	-0.0073789	-0.0017136		0.0303249	0.00932201	0.00732534	0.00196511	0.00165254
59.8	-0.0102709	-0.0142358	-0.0081293	-0.0070354	-0.0019019		0.0303664	0.00945146	0.00762563	0.00223145	0.00234988
60	-0.0096636	-0.0134647	-0.0075285	-0.0067764	-0.0014719		0.03062	0.00881579	0.00802486	0.00255614	0.00224485
60.2	-0.009552	-0.0135546	-0.007684	-0.0069685	-0.0017573		0.0310788	0.00939474	0.00802952	0.00272727	0.00258199
60.4	-0.0092826	-0.0136854	-0.0076831	-0.0070344	-0.0023376		0.0313001	0.00987282	0.00825166	0.00346958	0.00271821
60.6	-0.0085935	-0.0133796	-0.0067736	-0.0065273	-0.0022156		0.0316185	0.00971201	0.00870634	0.00349739	0.00246207
60.8	-0.0087363	-0.013166	-0.0069274	-0.0064159	-0.0025535		0.0316676	0.0100666	0.00851124	0.00317284	0.00211213
61	-0.009188	-0.0131326	-0.0063785	-0.0061009	-0.0017598		0.031496	0.00958869	0.00791523	0.00297645	0.00188486
61.2	-0.0088299	-0.0125935	-0.0067234	-0.0059303	-0.0016505		0.0313331	0.00922706	0.00781721	0.00255083	0.00102964
61.4	-0.0085721	-0.012795	-0.0064896	-0.0056617	-0.0021539		0.0318183	0.00990078	0.00871819	0.0030251	0.00111187
61.6	-0.0093872	-0.0134258	-0.0070014	-0.0058067	-0.0020185		0.0311401	0.00979149	0.00838256	0.00257925	0.00113995
61.8	-0.0087424	-0.0120507	-0.0063012	-0.0047933	-0.0018349		0.0306325	0.00963292	0.00826117	0.00237675	0.00168735
62	-0.0092468	-0.0123265	-0.0066586	-0.0049403	-0.0020382		0.0302566	0.00950568	0.00748736	0.00214602	0.00126517
62.2	-0.0088546	-0.0124617	-0.0067226	-0.0050301	-0.00251		0.0299518	0.00970192	0.00698481	0.00138609	0.00109438
62.4	-0.0086155	-0.0126047	-0.0069746	-0.0050634	-0.0024437		0.0301169	0.00959534	0.006941	0.00168933	0.00140996
62.6	-0.0091494	-0.0127415	-0.0075751	-0.0053558	-0.0024271		0.0308062	0.00975201	0.00722657	0.00204572	0.00133293
62.8	-0.0086844	-0.0125622	-0.0076708	-0.0049276	-0.0020093		0.031059	0.0100437	0.00721825	0.00210777	0.00129378
63	-0.008598	-0.0122919	-0.0074993	-0.0047602	-0.0017598		0.0311614	0.00973963	0.00714518	0.00210383	0.00202942
63.2	-0.0087313	-0.0121683	-0.0074394	-0.0055329	-0.0016026		0.031786	0.010011	0.00711929	0.00226338	0.00216279
63.4	-0.0088694	-0.0126579	-0.0072784	-0.0062912	-0.0017925		0.0315378	0.00919835	0.00686301	0.00254918	0.0016659
63.6	-0.0096332	-0.0126162	-0.0077803	-0.0073897	-0.0028504		0.0315597	0.00921624	0.00698341	0.00265481	0.00192322
63.8	-0.0096419	-0.0119938	-0.0076017	-0.0076057	-0.0025719		0.0321199	0.00931215	0.00807723	0.00335769	0.00250233
64	-0.0103303	-0.0116655	-0.0074976	-0.007695	-0.0027936		0.032377	0.00919418	0.00858185	0.00386768	0.00240909
64.2	-0.0114002	-0.0119649	-0.0085658	-0.0085819	-0.0031411		0.0323683	0.00957572	0.00851145	0.00394348	0.00228608
64.4	-0.0110513	-0.0118719	-0.0088305	-0.0084968	-0.0034818		0.0323227	0.00914292	0.00875988	0.00377754	0.00202757
64.6	-0.0120799	-0.0126317	-0.0098545	-0.0095435	-0.003976		0.0330356	0.00956699	0.00935634	0.00348474	0.00233202
64.8	-0.0131203	-0.013096	-0.0107396	-0.0095105	-0.0045538		0.0329781	0.0101451	0.00916742	0.00322089	0.00228715
65	-0.0136896	-0.0133186	-0.0111725	-0.0098398	-0.0046421		0.0323685	0.0101092	0.00928598	0.00322435	0.00186837
65.2	-0.0139222	-0.0139086	-0.0118933	-0.0100204	-0.0055035		0.032321	0.010374	0.00959941	0.00327209	0.00155981
65.4	-0.0139611	-0.013934	-0.0115768	-0.009547	-0.0057775		0.0315206	0.0106293	0.00989249	0.00276833	0.0019519
65.6	-0.014156	-0.0135605	-0.0110822	-0.0091791	-0.0055791		0.0309323	0.0103459	0.00967984	0.00238374	0.00158141
65.8	-0.0139933	-0.0132926	-0.0110828	-0.0088848	-0.0058779		0.0311147	0.0104863	0.0097973	0.00194546	0.00164456
66	-0.0138227	-0.0132867	-0.0110633	-0.0090779	-0.0061991		0.0308078	0.0104927	0.00903269	0.00112516	0.00137993
66.2	-0.013717	-0.0125672	-0.0106371	-0.0087475	-0.006733		0.0308544	0.010899	0.00891982	0.00106767	0.00137698
66.4	-0.0131214	-0.0127046	-0.0106063	-0.0085907	-0.0064062		0.0306024	0.0104148	0.00864921	0.00113136	0.0015798
66.6	-0.0129617	-0.0125527	-0.0101474	-0.0094406	-0.0059286		0.0306352	0.010359	0.0087655	0.00106085	0.0015657
66.8	-0.0130383	-0.0127654	-0.0099284	-0.0092359	-0.0058027		0.0298518	0.00989585	0.00784304	0.00023003	0.00128003
67	-0.0125791	-0.0127088	-0.0097751	-0.0094265	-0.0056706		0.0297019	0.00899142	0.00723423	-2.88e-05	0.00127953
67.2	-0.0129466	-0.0133741	-0.0094438	-0.0101326	-0.005718		0.0294459	0.00793439	0.00685064	-0.0003081	5.86e-05
67.4	-0.0131383	-0.0142686	-0.009799	-0.0105755	-0.0062292		0.0292939	0.00702147	0.00666049	1.046e-05	-9.391e-05
67.6	-0.0129914	-0.0144278	-0.009432	-0.0105343	-0.0064703		0.0296769	0.00742944	0.00707618	-0.0002844	-0.000258
67.8	-0.0125125	-0.0148086	-0.0089002	-0.0098608	-0.0064031		0.0302726	0.00728302	0.00719396	0.00018746	1.103e-05
68	-0.0128551	-0.0147317	-0.0091658	-0.0093942	-0.006332		0.0294732	0.00653066	0.00664715	-0.0004038	-0.0010373
68.2	-0.0131356	-0.0151122	-0.0096219	-0.0090564	-0.0063961		0.0293893	0.00622739	0.00644183	-0.0006391	-0.0012433
68.4	-0.0136663	-0.0159238	-0.0095834	-0.0094612	-0.0069971		0.0297524	0.00576482	0.00622304	-0.0008764	-0.0013501
68.6	-0.0137897	-0.016856	-0.0099085	-0.0098607	-0.00748		0.0304368	0.00661926	0.00645902	5.432e-05	-0.0003686
68.8	-0.0137319	-0.0170753	-0.009762	-0.0093784	-0.0073159		0.0304828	0.00692158	0.00621213	0.00049829	-0.0004269
69	-0.0131275	-0.0166249	-0.0103131	-0.0094679	-0.0075953		0.0306023	0.00738283	0.00720648	0.00134126	0.0002754
69.2	-0.0126713	-0.0160971	-0.0098326	-0.0087846	-0.0069532		0.0319115	0.00805123	0.00783798	0.00257545	0.00106512
69.4	-0.012819	-0.0153074	-0.0091782	-0.0081322	-0.0066999		0.032048	0.00839029	0.00860079	0.002917	0.00121791
69.6	-0.0126394	-0.0149057	-0.0094575	-0.008188	-0.0067532		0.0329634	0.00939504	0.00951198	0.0035993	0.00172999
69.8	-0.0129901	-0.0151387	-0.0104821	-0.0088727	-0.007101		0.0332194	0.0103542	0.00971244	0.00399872	0.00265667
70	-0.0125884	-0.0143081	-0.0096759	-0.0089127	-0.0064375		0.0328823	0.0107681	0.00972315	0.00411617	0.00305395
70.2	-0.0131738	-0.014545	-0.0101743	-0.0093351	-0.0062841		0.0331927	0.0115206	0.0101196	0.00455762	0.00323899
70.4	-0.0134191	-0.0145569	-0.0108724	-0.0101161	-0.0060361		0.0331873	0.0115553	0.010167	0.00455897	0.00328073
70.6	-0.0131629	-0.0136916	-0.0105068	-0.0107523	-0.0053579		0.0328075	0.0117408	0.0101022	0.00463858	0.00322691
70.8	-0.0137639	-0.0137711	-0.0106706	-0.0107714	-0.0050438		0.0325653	0.0116358	0.00948811	0.00413244	0.00263679
71	-0.013817	-0.014315	-0.0103935	-0.0111168	-0.0049153		0.0323908	0.011103	0.0092005	0.00360839	0.00200524
71.2	-0.0138243	-0.0143304	-0.0095031	-0.0110135	-0.0050746		0.0323063	0.0105692	0.00933949	0.00324239	0.00122886
71.4	-0.0137447	-0.0146629	-0.0097828	-0.0103526	-0.0054891		0.0331493	0.0110069	0.00935296	0.00343305	0.00159473
71.6	-0.0138041	-0.0141975	-0.0093301	-0.0100177	-0.0059414		0.0330676	0.0105792	0.00902629	0.00284017	0.00100169
71.8	-0.0140443	-0.0146944	-0.0098946	-0.0100045	-0.0064446		0.0324052	0.00975864	0.0083856	0.00246586	0.00049321
72	-0.014379	-0.0143937	-0.0098213	-0.0096483	-0.00622		0.0319799	0.00907328	0.00785032	0.00155599	-3.386e-05
72.2	-0.0141768	-0.0145746	-0.0096795	-0.0093565	-0.0066882		0.0323216	0.00920963	0.00702456	0.00146836	-0.00026
72.4	-0.013266	-0.0140711	-0.0087446	-0.0091576	-0.0063257		0.0327707	0.00886305	0.0063766	0.00131556	-0.000361
72.6	-0.0124227	-0.0142037	-0.0087929	-0.0082457	-0.0060212		0.0325436	0.00921565	0.00614257	0.00117069	-0.0005697
72.8	-0.0117291	-0.0136245	-0.0086319	-0.0070285	-0.0061116		0.0326442	0.00917358	0.0063644	0.00104791	-0.0007107
73	-0.0113483	-0.0141107	-0.0093584	-0.0073517	-0.0068046		0.0323076	0.00962789	0.00695741	0.00114675	-0.0006235
73.2	-0.0118193	-0.0140632	-0.0090354	-0.0071203	-0.0062821		0.0328194	0.00999249	0.00741893	0.00182312	-0.0003377
73.4	-0.0120873	-0.0149211	-0.0094875	-0.0073474	-0.0068819		0.0319177	0.00999027	0.00776209	0.00158607	-0.0004065
73.6	-0.0122107	-0.0153817	-0.0101699	-0.0078676	-0.0069716		0.0315322	0.0103237	0.0077054	0.00121981	0.00024037
73.8	-0.0129257	-0.0163215	-0.0103182	-0.0090722	-0.0070074		0.0314125	0.01001	0.00752041	0.00111101	0.00048878
74	-0.0129495	-0.0162285	-0.0101332	-0.0087643	-0.0064748		0.0308121	0.0101089	0.00741896	0.00065437	0.00045049
74.2	-0.0130834	-0.0162611	-0.0105978	-0.0091225	-0.0065963		0.0309331	0.0104486	0.00767313	0.00081274	0.00077753
74.4	-0.0130593	-0.015955	-0.0107848	-0.0099559	-0.0063206		0.0310856	0.00985256	0.00756596	0.00050509	0.00046861
74.6	-0.0127434	-0.0154586	-0.0100759	-0.0097592	-0.0058446		0.0310553	0.0102091	0.00720286	0.00063488	0.00059762
74.8	-0.0130158	-0.0158308	-0.0100421	-0.0096878	-0.0054581		0.0312652	0.00980139	0.00699545	-4.713e-05	0.00065522
75	-0.0129174	-0.0155568	-0.0093876	-0.0095476	-0.0054147		0.0312152	0.00891324	0.00685572	-0.0001265	0.00039008
75.2	-0.0126702	-0.0151935	-0.0095995	-0.0092288	-0.005147		0.0316719	0.00857444	0.00723677	3.45e-06	0.00098549
75.4	-0.0127565	-0.0145053	-0.0094122	-0.0087634	-0.0047163		0.0324224	0.0083783	0.00743194	0.00028839	0.00118495
75.6	-0.0126163	-0.0139298	-0.009799	-0.008939	-0.0040917		0.0325526	0.00790949	0.00759446	0.00054931	0.00137057
75.8	-0.0124317	-0.014038	-0.0101752	-0.0084026	-0.0036272		0.032742	0.0080711	0.00772126	0.00083732	0.00158344
76	-0.0122619	-0.0138022	-0.0102165	-0.0084361	-0.0034247		0.0333445	0.00802244	0.007741	0.00143825	0.00181474
76.2	-0.0114484	-0.0139091	-0.0097637	-0.0076336	-0.0029962		0.0340813	0.00777665	0.00747517	0.00195232	0.00134356
76.4	-0.0105626	-0.0136435	-0.0092948	-0.006953	-0.001956		0.034195	0.00806997	0.00785783	0.00233547	0.00139938
76.6	-0.0108469	-0.0143513	-0.0102727	-0.006978	-0.0019434		0.0337997	0.00910867	0.00794107	0.00259245	0.00114154
76.8	-0.0104716	-0.0141499	-0.0101924	-0.0067078	-0.0018621		0.0341752	0.00901156	0.00875849	0.00364429	0.00155614
77	-0.01104	-0.014332	-0.0099017	-0.0077261	-0.0015993		0.0337676	0.00965916	0.00882139	0.00394931	0.00142192
77.2	-0.0115818	-0.0143053	-0.0096069	-0.0070324	-0.001006		0.0340002	0.0102246	0.00891353	0.00427539	0.00208697
77.4	-0.0114286	-0.0144214	-0.0090585	-0.00692	-0.0009407		0.033872	0.0103976	0.00873157	0.00441025	0.00168936
77.6	-0.0121682	-0.014669	-0.00916	-0.0072553	-0.0013211		0.0337854	0.010339	0.00805035	0.00418672	0.00114226
77.8	-0.0123385	-0.0150017	-0.0090243	-0.007818	-0.0023119		0.0341771	0.0106615	0.00791584	0.00462961	0.00139376
78	-0.0124018	-0.014627	-0.0092279	-0.0073516	-0.0027927		0.0339609	0.0109131	0.00747606	0.00464777	0.00117326
78.2	-0.0121875	-0.0150007	-0.0089557	-0.0079194	-0.0031228		0.0344818	0.0114915	0.00752394	0.00489388	0.00167989
78.4	-0.0123787	-0.0149976	-0.0091921	-0.008608	-0.003463		0.034577	0.011053	0.00703	0.00457992	0.00120061
78.6	-0.0127132	-0.0148302	-0.008718	-0.0086322	-0.0039633		0.0344192	0.0107161	0.00639399	0.00447627	0.00094374
78.8	-0.0120547	-0.0144702	-0.008849	-0.00861	-0.0040086		0.0338435	0.00934697	0.0063153	0.00387541	0.00052197
79	-0.0118178	-0.0140633	-0.0090598	-0.0091487	-0.0045072		0.0330073	0.00810366	0.00580173	0.00302368	-0.0003626
79.2	-0.0121373	-0.0144536	-0.0096202	-0.0095613	-0.0052463		0.0336825	0.00821955	0.0065315	0.00299838	0.00027541
79.4	-0.0116866	-0.0138083	-0.0091206	-0.0093519	-0.005502		0.0335586	0.00778177	0.00657164	0.00298542	0.00047863
79.6	-0.0113245	-0.0143242	-0.0099824	-0.0095865	-0.0055549		0.0332352	0.0074009	0.0066625	0.00293717	0.00048884
79.8	-0.0116748	-0.0145102	-0.010214	-0.0096404	-0.0060064		0.0335364	0.00717718	0.00694683	0.00282393	0.0007242
80	-0.0108916	-0.0143374	-0.0093825	-0.0094958	-0.0058281		0.0334268	0.00705306	0.00671274	0.0026645	4.3e-07
80.2	-0.0102879	-0.0141832	-0.0090407	-0.0089887	-0.0054079		0.0332253	0.00724344	0.00659021	0.00229954	-0.0001766
80.4	-0.0103947	-0.0139268	-0.0094266	-0.0088582	-0.0050273		0.0327269	0.00833688	0.00723349	0.00294492	0.00025208
80.6	-0.0111765	-0.0145999	-0.009959	-0.0093836	-0.0054881		0.0326746	0.00863136	0.00739726	0.00277904	-0.0001017
80.8	-0.0116194	-0.0143691	-0.0092901	-0.0093057	-0.0055628		0.0329332	0.00884378	0.00809701	0.00279365	0.00037836
81	-0.012285	-0.0146899	-0.0089533	-0.0099014	-0.0057033		0.0321666	0.00958528	0.00759374	0.00248907	5.247e-05
81.2	-0.0125806	-0.0153618	-0.0092992	-0.0087723	-0.0056423		0.0320184	0.00967248	0.007002	0.00233702	-0.0001391
81.4	-0.0118856	-0.0147661	-0.0087188	-0.0080598	-0.0057709		0.0320337	0.00956589	0.0069246	0.00224901	-0.000841
81.6	-0.0125321	-0.0148203	-0.0089539	-0.0083322	-0.005917		0.0323275	0.0102557	0.00701408	0.00240092	-0.001014
81.8	-0.0124305	-0.0147386	-0.0089436	-0.0082885	-0.0062059		0.0324207	0.0111155	0.00692006	0.00267975	-0.0005973
82	-0.0121444	-0.0144884	-0.0091529	-0.0078899	-0.0055596		0.0323401	0.0113374	0.00647009	0.00268865	-0.0010048
82.2	-0.0123459	-0.0152076	-0.0092483	-0.0078924	-0.0055005		0.0328075	0.0118827	0.00673266	0.00308984	-0.0005791
82.4	-0.0127476	-0.015417	-0.0094659	-0.0081525	-0.0053754		0.0330719	0.011452	0.00709228	0.00319667	-0.0008594
82.6	-0.0131755	-0.015621	-0.0093616	-0.0082781	-0.0052037		0.0331564	0.011114	0.00726179	0.00349634	-0.0005503
82.8	-0.0121439	-0.0151745	-0.0092935	-0.0079554	-0.0049781		0.0332375	0.0107295	0.00746703	0.00318647	-0.0003255
83	-0.0123193	-0.0154539	-0.0094823	-0.0080448	-0.0052154		0.0333271	0.0103819	0.0074689	0.00333083	0.00019067
83.2	-0.0118875	-0.0146848	-0.0087904	-0.0073706	-0.0046847		0.034366	0.011028	0.00852026	0.00402563	0.00132221
83.4	-0.0110965	-0.0140993	-0.0088192	-0.0067823	-0.0042654		0.0340701	0.0102159	0.00813283	0.00370667	0.00131349
83.6	-0.0104444	-0.013433	-0.0085583	-0.0064399	-0.0035245		0.0342041	0.00985429	0.00816343	0.0035733	0.00083906
83.8	-0.0103973	-0.0131655	-0.0079969	-0.0057402	-0.0032418		0.0343856	0.00982816	0.00836211	0.00326732	0.00115421
84	-0.009751	-0.0123644	-0.0074129	-0.0050212	-0.002912		0.0339167	0.0099994	0.00798799	0.00286564	0.00069273
84.2	-0.0101142	-0.0122504	-0.0075759	-0.0042796	-0.0031019		0.0338352	0.0101593	0.00802718	0.00334129	0.00135816
84.4	-0.0100519	-0.0127528	-0.0082078	-0.0044662	-0.0036079		0.0343665	0.0108887	0.00883045	0.00416955	0.00200902
84.6	-0.0105914	-0.0130189	-0.008553	-0.0052916	-0.0044927		0.0344237	0.0110195	0.00890216	0.00364652	0.00192571
84.8	-0.0105424	-0.0126431	-0.0087632	-0.0055725	-0.0050417		0.0342254	0.0111542	0.00928264	0.00365753	0.00205774
85	-0.0100386	-0.0125709	-0.008404	-0.0056732	-0.0046519		0.0334431	0.0108333	0.00878452	0.00323196	0.00181814
85.2	-0.0101218	-0.0124226	-0.0084194	-0.0056698	-0.0048524		0.0343178	0.0106748	0.00921098	0.00329837	0.00205786
85.4	-0.0095062	-0.0119031	-0.0078996	-0.0056997	-0.0050866		0.0352228	0.011263	0.00980856	0.00347427	0.00232086
85.6	-0.0093706	-0.0116946	-0.0078025	-0.006209	-0.004698		0.0353865	0.0116976	0.0099679	0.003636	0.00213343
85.8	-0.0086899	-0.0112319	-0.0075022	-0.0059465	-0.0043206		0.035326	0.0113589	0.00960821	0.00323577	0.00178138
86	-0.0087017	-0.0114583	-0.0076281	-0.0061465	-0.0040682		0.0361314	0.0112409	0.00934134	0.00354501	0.00196946
86.2	-0.0097228	-0.012066	-0.0080568	-0.0067623	-0.0045121		0.0371024	0.0112561	0.00942189	0.00415769	0.00256128
86.4	-0.0098563	-0.0122005	-0.0082798	-0.0073851	-0.003993		0.0374198	0.0106462	0.0092827	0.00410627	0.00236505
86.6	-0.0106089	-0.0123841	-0.0083038	-0.0079846	-0.0041381		0.0374429	0.0100672	0.00856923	0.00411595	0.00206011
86.8	-0.0104397	-0.0124583	-0.0084115	-0.0082421	-0.004075		0.0380564	0.0100311	0.0090082	0.00417704	0.00166956
87	-0.0111186	-0.0129929	-0.0087483	-0.0082925	-0.0041951		0.037914	0.00965209	0.00883324	0.0042242	0.00158691
87.2	-0.0108394	-0.0131812	-0.008837	-0.0086301	-0.003739		0.0380579	0.00908893	0.00838562	0.00322441	0.00059691
87.4	-0.0108596	-0.0135422	-0.0091966	-0.0085736	-0.0039059		0.0375649	0.00858305	0.00807114	0.00258411	-0.0001161
87.6	-0.0114239	-0.0140647	-0.0094519	-0.0079751	-0.0041545		0.0368314	0.00845327	0.0078666	0.00192978	-0.0008436
87.8	-0.0118027	-0.0148573	-0.0100849	-0.0077065	-0.0045349		0.0366117	0.00859769	0.00788	0.00135046	-0.0005452
88	-0.0121214	-0.0148419	-0.0102442	-0.0077004	-0.0044884		0.0363471	0.00894324	0.00766001	0.00104377	-0.0007581
88.2	-0.012407	-0.0156432	-0.0104102	-0.0078897	-0.0050832		0.0363287	0.00932098	0.00742782	0.00162532	-0.0007706
88.4	-0.0121564	-0.0164035	-0.011268	-0.0086148	-0.0057744		0.0359428	0.0103826	0.00790494	0.00224028	-0.0003566
88.6	-0.0119533	-0.0158769	-0.0109586	-0.0082177	-0.005718		0.0356401	0.0104074	0.00775356	0.00203351	-0.0004347
88.8	-0.0122171	-0.0160868	-0.0108798	-0.008379	-0.0063715		0.0354939	0.011162	0.00840117	0.00207883	-0.0003617
89	-0.0120772	-0.0160238	-0.0103984	-0.0084868	-0.0060522		0.0346885	0.0113079	0.00805778	0.00124762	-0.0003779
89.2	-0.0125055	-0.0159254	-0.0103071	-0.0089074	-0.0068291		0.0346567	0.0115981	0.00850634	0.00129615	-0.0003315
89.4	-0.0124155	-0.0161507	-0.0099307	-0.0086354	-0.0068017		0.0346271	0.011814	0.00879589	0.00135992	-0.0003893
89.6	-0.0118319	-0.0158875	-0.0090301	-0.0084386	-0.0060314		0.0335014	0.0111865	0.00834642	0.00083168	-0.0009368
89.8	-0.0122546	-0.0157667	-0.0083784	-0.0077863	-0.005935		0.0334727	0.0105099	0.00788434	0.00060828	-0.0009734
90	-0.0125051	-0.0159026	-0.0085397	-0.0078929	-0.0063573		0.0339652	0.010628	0.00749683	0.00116614	-0.0008584
90.2	-0.0128327	-0.0155943	-0.008321	-0.0070782	-0.0061796		0.0336963	0.0100707	0.00704351	0.00110478	-0.0012907
90.4	-0.0124227	-0.0152011	-0.0075949	-0.0070376	-0.0054872		0.0334426	0.00952152	0.00656887	0.00051377	-0.0023004
90.6	-0.0129648	-0.0153073	-0.0071953	-0.0070921	-0.0058426		0.0336002	0.00924579	0.00655576	0.00054731	-0.0027502
90.8	-0.0124632	-0.0151488	-0.0071323	-0.0066503	-0.00551		0.0337106	0.00900014	0.00691844	5.939e-05	-0.002849
91	-0.0125141	-0.0156398	-0.0071705	-0.006676	-0.0056935		0.033527	0.00859341	0.00627526	-0.0004354	-0.002932
91.2	-0.0119612	-0.0152206	-0.0068275	-0.0065874	-0.0055928		0.0341635	0.00880338	0.00657828	-0.0003569	-0.003063
91.4	-0.0116305	-0.0149123	-0.0068752	-0.0060412	-0.0056589		0.0337556	0.00911931	0.00709238	3.85e-06	-0.0024141
91.6	-0.0121514	-0.0147746	-0.0073015	-0.0059607	-0.0058584		0.0340626	0.00875293	0.00729618	8.251e-05	-0.0021133
91.8	-0.0119376	-0.0148527	-0.007682	-0.0066872	-0.0061825		0.034497	0.00879515	0.00814367	0.00021254	-0.0013456
92	-0.011467	-0.0146323	-0.007169	-0.0074232	-0.0059128		0.0351829	0.00886408	0.00824825	0.00040763	-0.0010839
92.2	-0.0113527	-0.0150507	-0.0077156	-0.0077566	-0.0062569		0.0354315	0.00864428	0.0080185	0.00129073	-0.0010107
92.4	-0.0118237	-0.0150823	-0.0082068	-0.0081432	-0.0068095		0.0356345	0.00954558	0.00841667	0.00166798	-0.0005947
92.6	-0.0117513	-0.0144796	-0.0080957	-0.0082363	-0.0065592		0.0357804	0.00974635	0.00863103	0.00141461	-0.0005045
92.8	-0.0124168	-0.0143967	-0.0087469	-0.0089037	-0.0069903		0.036056	0.0107323	0.00925194	0.00159664	-9.125e-05
93	-0.0122565	-0.0146147	-0.0094204	-0.0089649	-0.006765		0.0359089	0.011277	0.00986615	0.00167108	4.982e-05
93.2	-0.0123801	-0.0149332	-0.009487	-0.0090254	-0.0070868		0.0356783	0.0115235	0.0105437	0.00195064	0.00034352
93.4	-0.012473	-0.0156075	-0.0093296	-0.0089885	-0.0068177		0.0361619	0.0119183	0.0108631	0.00240758	0.00085115
93.6	-0.0123388	-0.0151234	-0.0091081	-0.0087285	-0.006345		0.0359005	0.0119522	0.0104046	0.00204778	0.00051861
93.8	-0.0130035	-0.0148589	-0.0089518	-0.0081177	-0.0064673		0.0366513	0.0122436	0.0109261	0.0024852	0.00078684
94	-0.0127169	-0.0149397	-0.009175	-0.0079906	-0.0066096		0.0366702	0.0124542	0.0107808	0.00266208	0.00078626
94.2	-0.012921	-0.0148263	-0.0090757	-0.0076618	-0.0062712		0.0363109	0.0122209	0.0107339	0.00220943	0.00048841
94.4	-0.0128026	-0.014645	-0.0082713	-0.0078453	-0.0058814		0.036647	0.0120461	0.0104357	0.0022983	-3.2e-07
94.6	-0.012765	-0.0143344	-0.0081285	-0.0075622	-0.0056822		0.0367228	0.011727	0.01042	0.00254357	0.00025576
94.8	-0.0126467	-0.0144261	-0.0085233	-0.0073119	-0.0057608		0.0365738	0.0117021	0.0101226	0.0022558	0.00047533
95	-0.0121388	-0.0142087	-0.0080026	-0.0069246	-0.0052996		0.03677	0.0120486	0.010159	0.0028946	0.00082114
95.2	-0.0112639	-0.0138556	-0.0073365	-0.0064487	-0.0050062		0.037078	0.0120521	0.0101712	0.00322733	0.00091307
95.4	-0.0107852	-0.0142158	-0.0074118	-0.0064945	-0.0050605		0.0367553	0.0115787	0.00992859	0.00288993	0.00100196
95.6	-0.0106116	-0.0134385	-0.0065375	-0.0058451	-0.0050195		0.0367753	0.0104589	0.00990366	0.00235837	0.00065301
95.8	-0.0107265	-0.0139749	-0.0064223	-0.0064164	-0.0055985		0.0367776	0.0100907	0.00989524	0.00205921	0.00071229
96	-0.0102631	-0.0136433	-0.0059494	-0.0061123	-0.0056126		0.0367443	0.00919513	0.00904952	0.00133665	0.0001721
96.2	-0.0104063	-0.0143169	-0.0059732	-0.0061424	-0.005827		0.03658	0.00849089	0.00858895	0.00137089	4.388e-05
96.4	-0.0117277	-0.0142775	-0.0062771	-0.0066964	-0.0064932		0.036783	0.00917642	0.00869659	0.0007356	-9.028e-05
96.6	-0.0113376	-0.0139029	-0.0062677	-0.0068611	-0.0058408		0.0364864	0.00945923	0.00880678	0.00046047	-6.013e-05
96.8	-0.0107541	-0.0134632	-0.0062985	-0.0065985	-0.0049424		0.0364604	0.00971718	0.00882843	0.00041237	0.00030455
97	-0.0104123	-0.0137835	-0.0062364	-0.00643	-0.0051925		0.0360614	0.00982724	0.00911744	0.00057243	0.00012616
97.2	-0.009821	-0.0131939	-0.0058754	-0.0064943	-0.0051031		0.0356308	0.0095483	0.00868604	0.00040687	-6.227e-05
97.4	-0.0100111	-0.012876	-0.0054167	-0.0062603	-0.0055901		0.0357103	0.0096483	0.00860381	0.00024703	0.00012224
97.6	-0.0103476	-0.0125464	-0.0056178	-0.0062356	-0.0055834		0.0356215	0.00950965	0.00912251	-3.385e-05	-0.0003911
97.8	-0.0102684	-0.0129856	-0.0051449	-0.0061198	-0.0060108		0.0357789	0.00956522	0.0095357	-7.721e-05	-0.0003188
98	-0.0103166	-0.0130681	-0.0050432	-0.0059523	-0.0061044		0.0352033	0.00937076	0.00935018	-0.0006554	-0.0006342
98.2	-0.0104483	-0.0124102	-0.0048813	-0.0065648	-0.0056311		0.0356354	0.00958016	0.00988277	-0.0007658	-0.0008885
98.4	-0.0103611	-0.0121247	-0.0046564	-0.0067351	-0.0052651		0.035854	0.00964677	0.00976864	-0.0003101	-0.0006144
98.6	-0.009861	-0.0119904	-0.0049716	-0.0070519	-0.0052398		0.0357313	0.0101552	0.0103237	0.00029694	-0.0002336
98.8	-0.0090308	-0.0117092	-0.004787	-0.0062399	-0.0047841		0.0364586	0.0112843	0.0107537	0.00115244	-5.1e-06
99	-0.0074848	-0.0111047	-0.0038055	-0.0053087	-0.0036198		0.03697	0.0118572	0.0107471	0.00191406	-0.0001428
99.2	-0.0077703	-0.0126498	-0.0045247	-0.0060508	-0.0047907		0.0377723	0.0124925	0.0113821	0.00250238	-0.0001774
99.4	-0.0073569	-0.0128324	-0.0045288	-0.0056181	-0.0052069		0.0381688	0.0124419	0.0110962	0.00243351	-0.0001883
99.6	-0.0072219	-0.0127714	-0.0041936	-0.0048635	-0.0051054		0.038376	0.0121201	0.0109972	0.00291527	-0.0001551
99.8	-0.0075423	-0.0141246	-0.0048665	-0.0049762	-0.0055097		0.0385967	0.0120281	0.0101514	0.00274157	-0.0002586
100	-0.0075716	-0.0144546	-0.0049846	-0.0040742	-0.0051584		0.0387616	0.0121769	0.00952526	0.00255969	-0.0005386
100.2	-0.0081687	-0.0150777	-0.0053326	-0.0041909	-0.0048385		0.0387699	0.0126373	0.00918827	0.00294824	-0.0001914
100.4	-0.0091123	-0.0148528	-0.0061858	-0.0046189	-0.0047632		0.0386893	0.0128322	0.00882082	0.00258579	-0.0001503
100.6	-0.0083989	-0.0149002	-0.0061392	-0.0046051	-0.0037582		0.0386124	0.0129475	0.00853753	0.00293525	5.352e-05
100.8	-0.0079137	-0.0145065	-0.0062153	-0.0039832	-0.0033703		0.0386721	0.0126148	0.00820136	0.0032136	0.00060609
101	-0.0087147	-0.0146468	-0.0065364	-0.0043831	-0.0047661		0.0384154	0.012175	0.00800304	0.0038701	0.00064217
101.2	-0.0089027	-0.0140097	-0.0065648	-0.0041726	-0.0049669		0.0385699	0.0119922	0.00821942	0.00364371	0.00123356
101.4	-0.0090731	-0.0135047	-0.0064476	-0.0038674	-0.0047877		0.037889	0.0113994	0.00833983	0.00306936	0.00130943
101.6	-0.0093802	-0.0136049	-0.0063969	-0.0035681	-0.0046372		0.0375827	0.0114108	0.00865857	0.00305207	0.0012917
101.8	-0.0098031	-0.0134478	-0.0063017	-0.0039998	-0.0051469		0.0372127	0.0106725	0.0087376	0.00222142	0.00095615
102	-0.0102405	-0.0128543	-0.006442	-0.0042287	-0.0048627		0.0367875	0.0103789	0.00859267	0.00178525	0.0011383
102.2	-0.0103591	-0.0124197	-0.0072574	-0.0056813	-0.005087		0.036735	0.0102216	0.0089768	0.00196843	0.00086835
102.4	-0.010242	-0.0121275	-0.0070838	-0.0058886	-0.0045547		0.0367315	0.0105339	0.00936467	0.00242795	0.00131154
102.6	-0.00947	-0.0118025	-0.0068903	-0.0062122	-0.0042102		0.0371237	0.0108348	0.00985415	0.00288525	0.00116528
102.8	-0.009233	-0.0112812	-0.0058558	-0.0062894	-0.0039005		0.0376578	0.0109723	0.0102287	0.00304955	0.00075591
103	-0.0091401	-0.0117717	-0.0055022	-0.0061931	-0.0045675		0.0380848	0.0105981	0.0106672	0.00290056	0.00082554
103.2	-0.0099834	-0.0132715	-0.0059871	-0.0072133	-0.0051089		0.0384943	0.0104716	0.0106283	0.00279615	0.00040056
103.4	-0.0091428	-0.0124629	-0.0054597	-0.0066702	-0.0045316		0.0385471	0.00996238	0.00936344	0.00240953	-9.79e-06
103.6	-0.0089609	-0.0127795	-0.0047464	-0.0064407	-0.0039351		0.0385353	0.00989802	0.00862841	0.00227723	-0.0004928
103.8	-0.0090261	-0.0131984	-0.0045465	-0.0060398	-0.0037431		0.0385786	0.0101374	0.00795808	0.00235144	-0.0013349
104	-0.0084749	-0.0127743	-0.0042941	-0.0057145	-0.0030167		0.0385571	0.0104604	0.00746765	0.00258953	-0.0015715
104.2	-0.0082475	-0.0126372	-0.003993	-0.0054217	-0.0026436		0.0380197	0.0104329	0.00748737	0.00254783	-0.0014224
104.4	-0.007595	-0.0121412	-0.0037941	-0.0049549	-0.0018264		0.038065	0.0101723	0.00735854	0.00201617	-0.0013672
104.6	-0.0078331	-0.0125275	-0.0038204	-0.0049831	-0.0016282		0.038378	0.0111663	0.0075725	0.00255361	-0.0011532
104.8	-0.0079428	-0.0118672	-0.0036336	-0.0046456	-0.0016808		0.0382707	0.0113194	0.00789624	0.00311329	-0.0008541
105	-0.0079822	-0.0116477	-0.0036069	-0.0045439	-0.0016652		0.0379702	0.0116021	0.00798699	0.00327478	-0.0009813
105.2	-0.0073431	-0.0108645	-0.0035742	-0.0034552	-0.0007947		0.0390407	0.0121359	0.00875623	0.00346043	-0.0003129
105.4	-0.0076462	-0.01075	-0.0040293	-0.003343	-0.0009331		0.0388779	0.0120202	0.00926886	0.0036621	-0.0005104
105.6	-0.0079467	-0.0113941	-0.0045248	-0.0029837	-0.0019924		0.0389941	0.01225	0.00940032	0.00356595	-0.0010893
105.8	-0.0081707	-0.0116911	-0.0048393	-0.0031952	-0.0020114		0.03873	0.011595	0.00923546	0.00287309	-0.0015248
106	-0.0084715	-0.0123362	-0.0053792	-0.0037627	-0.002114		0.0387489	0.0123405	0.00927083	0.00325603	-0.0012333
106.2	-0.0084518	-0.0120863	-0.0054228	-0.0039248	-0.0017765		0.0391561	0.0127561	0.00971219	0.00374675	-0.0013979
106.4	-0.0083784	-0.0121223	-0.0052417	-0.0037077	-0.0014721		0.0399953	0.0131427	0.0104327	0.00378099	-0.0003988
106.6	-0.0081803	-0.0120139	-0.0056163	-0.0035747	-0.0022509		0.0404608	0.0128029	0.0108709	0.00392821	-0.0003784
106.8	-0.0084819	-0.0124605	-0.0054764	-0.0037339	-0.003169		0.0406376	0.012218	0.0109664	0.00398837	-0.0001669
107	-0.0082656	-0.0126998	-0.0057097	-0.003301	-0.0035063		0.0409851	0.0119814	0.0110278	0.00447625	0.00027703
107.2	-0.0082998	-0.0129596	-0.0061015	-0.0037611	-0.0028141		0.0412112	0.0118902	0.0110286	0.00505816	0.00050512
107.4	-0.0078191	-0.0126034	-0.0061199	-0.0046756	-0.0030497		0.0416182	0.012068	0.0112721	0.00542898	0.00102752
107.6	-0.0072016	-0.0126763	-0.0057674	-0.0050658	-0.002717		0.0414045	0.0118787	0.0113244	0.00555591	0.00092781
107.8	-0.007812	-0.0129986	-0.0061148	-0.0056782	-0.0033087		0.0409762	0.0114057	0.0110779	0.00577178	0.00028702
108	-0.0064198	-0.0127647	-0.0062486	-0.0057196	-0.0028207		0.0403018	0.0108824	0.0107083	0.00550984	0.00019809
108.2	-0.0065747	-0.0128955	-0.0056514	-0.0058855	-0.0024783		0.0393674	0.0108333	0.0109199	0.00530952	0.00028221
108.4	-0.0063576	-0.0131922	-0.0054973	-0.0059039	-0.0021704		0.038841	0.010766	0.0106912	0.00484673	0.00010783
108.6	-0.0067892	-0.0135827	-0.0055006	-0.0062271	-0.0021578		0.0395633	0.0114481	0.0111664	0.00561261	0.00057731
108.8	-0.006238	-0.0130693	-0.0046836	-0.0059262	-0.0017927		0.039841	0.0116954	0.0113279	0.0055895	0.00088698
109	-0.0062695	-0.0131732	-0.0047731	-0.005744	-0.0019535		0.0402068	0.0120886	0.0111719	0.00552415	0.00080258
109.2	-0.0065688	-0.0131246	-0.004617	-0.0058121	-0.0021215		0.0410797	0.0124802	0.0114857	0.00619001	0.00133075
109.4	-0.0074733	-0.0138447	-0.005546	-0.0062034	-0.0032434		0.040218	0.0122191	0.010956	0.00562236	0.00033507
109.6	-0.0075363	-0.0141398	-0.0055332	-0.0058856	-0.0032771		0.0402951	0.0125751	0.0102516	0.00490385	8.993e-05
109.8	-0.0080855	-0.0146213	-0.0050378	-0.005766	-0.0026341		0.0402247	0.0125247	0.00933402	0.00448896	0.00010641
110	-0.0085769	-0.0144198	-0.0051926	-0.0058977	-0.0028383		0.0403164	0.0133628	0.00932979	0.00477079	0.00026877
110.2	-0.0084946	-0.0142002	-0.0048142	-0.0050589	-0.0029376		0.0406493	0.0133379	0.00900927	0.00488881	-2.06e-05
110.4	-0.008548	-0.0142601	-0.0051706	-0.0046283	-0.0036626		0.0405455	0.0131435	0.00880409	0.00445134	6.48e-06
110.6	-0.0085385	-0.0142597	-0.0055625	-0.0043205	-0.0042812		0.0404133	0.0125609	0.00852128	0.00457948	-0.000283
110.8	-0.008567	-0.0145149	-0.0057994	-0.0047471	-0.0045164		0.0408513	0.0127107	0.00860655	0.0049301	4.725e-05
111	-0.0083937	-0.0145326	-0.0059026	-0.0047134	-0.0043338		0.0409446	0.0126268	0.0088811	0.00511777	0.00019409
111.2	-0.0087523	-0.0142718	-0.0061462	-0.0048153	-0.0044823		0.0414945	0.0129497	0.0097816	0.00562094	0.00112053
111.4	-0.0084226	-0.0140108	-0.0071202	-0.0056158	-0.0055516		0.0414335	0.0126999	0.00942663	0.00527375	0.00057152
111.6	-0.0079521	-0.013698	-0.0073582	-0.0053249	-0.0063355		0.0411471	0.0120817	0.00942919	0.00486306	1.169e-05
111.8	-0.0077434	-0.0128432	-0.0071753	-0.0049871	-0.0070777		0.0407004	0.0113329	0.00862868	0.00404056	-0.0008205
112	-0.0065358	-0.0121392	-0.0073816	-0.0045186	-0.0069013		0.0409803	0.0115984	0.00926251	0.00454308	-0.0002213
112.2	-0.0066738	-0.0117088	-0.0067752	-0.0042057	-0.007103		0.0412976	0.0117562	0.0100158	0.00462611	1.666e-05
112.4	-0.0062173	-0.0111722	-0.0064247	-0.0032181	-0.0069356		0.0420261	0.0119506	0.0105097	0.00449055	0.00038034
112.6	-0.006189	-0.0104121	-0.0063677	-0.0033556	-0.0068541		0.042707	0.012479	0.0108544	0.00484419	0.00091484
112.8	-0.0067218	-0.0104478	-0.0058046	-0.003712	-0.0071343		0.0426925	0.012831	0.0109175	0.00501474	0.00052543
113	-0.0075064	-0.0109243	-0.0057509	-0.0040546	-0.0073471		0.043027	0.0129143	0.0111894	0.00544895	0.00037543
113.2	-0.0077009	-0.0108459	-0.0055177	-0.0039595	-0.0072832		0.0433878	0.013105	0.0111102	0.00570008	0.00020904
113.4	-0.0078039	-0.0111339	-0.0060415	-0.0035871	-0.0072468		0.0430775	0.0128114	0.0107463	0.00468001	-0.0005895
113.6	-0.0077307	-0.0108808	-0.0052094	-0.0033182	-0.0063791		0.0438245	0.0127995	0.010525	0.00458368	-0.0004581
113.8	-0.0079539	-0.0114856	-0.0049518	-0.0038565	-0.0063031		0.0431711	0.0123663	0.0100188	0.00425327	-0.0013258
114	-0.00808	-0.0115511	-0.0048573	-0.0039029	-0.0059318		0.0428171	0.0123623	0.0103169	0.00429285	-0.0012658
114.2	-0.0080432	-0.0121894	-0.0043157	-0.0042501	-0.0057807		0.0426285	0.0117537	0.0100423	0.00437009	-0.0014504
114.4	-0.0078335	-0.0123084	-0.0044934	-0.0044002	-0.0053162		0.0424696	0.0119007	0.010147	0.00449598	-0.0014114
114.6	-0.0081642	-0.0126584	-0.0047581	-0.0046814	-0.0052145		0.0427473	0.0119464	0.0101704	0.00483235	-0.0015139
114.8	-0.008496	-0.0132922	-0.0049483	-0.004669	-0.0051852		0.0435099	0.0122056	0.0104201	0.00473113	-0.0014049
115	-0.0080122	-0.0132348	-0.0048507	-0.0043083	-0.0051066		0.0431893	0.0118071	0.00995148	0.00423204	-0.0013202
115.2	-0.0078385	-0.012944	-0.005213	-0.0043699	-0.0052498		0.0431641	0.0116991	0.00992094	0.00392892	-0.0012775
115.4	-0.0071987	-0.0132456	-0.0058274	-0.0045428	-0.0054156		0.0430654	0.0117997	0.00985301	0.00356461	-0.0018285
115.6	-0.0067639	-0.0126724	-0.0056769	-0.004386	-0.0055305		0.043064	0.0116071	0.00983938	0.00292591	-0.0018174
115.8	-0.0064053	-0.011976	-0.005323	-0.004107	-0.0047686		0.0427406	0.0121333	0.0096828	0.00294979	-0.0017788
116	-0.0067606	-0.0121886	-0.0054049	-0.0041771	-0.0049208		0.0433883	0.013049	0.0105742	0.00374655	-0.000759
116.2	-0.0068045	-0.0116729	-0.0053533	-0.0037321	-0.0049796		0.0436129	0.0132638	0.0104914	0.00347865	-0.0013912
116.4	-0.0070118	-0.0112373	-0.0054548	-0.0033637	-0.0047053		0.04307	0.0134057	0.00981076	0.00331552	-0.0014791
116.6	-0.0070769	-0.0108661	-0.0051836	-0.0039991	-0.0050874		0.0425064	0.0135029	0.00934986	0.00343084	-0.0016644
116.8	-0.0076397	-0.0111878	-0.0049806	-0.0040673	-0.0047894		0.0421894	0.0135116	0.00889971	0.00348164	-0.0023075
117	-0.007441	-0.011188	-0.0049976	-0.0038081	-0.0044258		0.0421431	0.0134461	0.00891177	0.00361329	-0.0022262
117.2	-0.0079178	-0.0110191	-0.0054021	-0.0037872	-0.0048797		0.0414898	0.0129262	0.00818532	0.00295954	-0.0024607
117.4	-0.0080555	-0.0109725	-0.0055548	-0.0035951	-0.0047142		0.0412568	0.0124086	0.00859925	0.00273644	-0.0025342
117.6	-0.0079531	-0.0108669	-0.0056215	-0.0043537	-0.0044588		0.0411052	0.0120863	0.00800531	0.00293537	-0.0027858
117.8	-0.008305	-0.011271	-0.0061378	-0.0051616	-0.0049291		0.0405224	0.0115859	0.0084232	0.00301182	-0.002981
118	-0.0083191	-0.0112531	-0.0063117	-0.0052081	-0.004608		0.0406793	0.0113937	0.00890571	0.00345875	-0.00263
118.2	-0.0081277	-0.0113027	-0.0065676	-0.0056332	-0.0047343		0.0405798	0.0112833	0.0090983	0.00399195	-0.0026284
118.4	-0.0079676	-0.0114856	-0.0074049	-0.0055923	-0.0049719		0.0406517	0.01166	0.0094694	0.00435228	-0.0026442
118.6	-0.0079685	-0.0117415	-0.0079188	-0.005601	-0.0051739		0.040814	0.0115806	0.00959538	0.00429091	-0.0025077
118.8	-0.007458	-0.0121442	-0.0083665	-0.0056051	-0.0051981		0.0409485	0.0116944	0.00994544	0.00417136	-0.0020931
119	-0.0064272	-0.011891	-0.008551	-0.0058894	-0.0049626		0.0404928	0.0119424	0.0099115	0.0041935	-0.0017117
119.2	-0.0060905	-0.0122119	-0.009173	-0.0063538	-0.004838		0.0404138	0.0124604	0.0102212	0.00432733	-0.0013518
119.4	-0.0058643	-0.0125635	-0.0097603	-0.006491	-0.0050542		0.0406118	0.0134263	0.0107157	0.00483102	-0.0007784
119.6	-0.0054229	-0.012366	-0.0101097	-0.0064871	-0.0052176		0.0404819	0.0138697	0.0105432	0.00476472	-0.0002539
119.8	-0.0050747	-0.0126707	-0.0101183	-0.0063506	-0.0050841		0.0402708	0.0148249	0.0106463	0.00518645	0.00019148
120	-0.0050747	-0.0126707	-0.0101183	-0.0063506	-0.0050841		0.0402708	0.0148249	0.0106463	0.00518645	0.00019148
120.2	-0.0018075	-0.0118297	-0.0084459	-0.0050848	-0.0042777		0.043225	0.0160912	0.0113777	0.00595595	0.00064611
120.4	0.00163085	-0.0110325	-0.006939	-0.0041255	-0.0033184		0.0461386	0.0171265	0.0114533	0.00653999	0.00142496
120.6	0.00558352	-0.0098174	-0.0051829	-0.0022968	-0.0023032		0.0485844	0.0182034	0.0118863	0.00680272	0.00181909
120.8	0.0086297	-0.0091489	-0.0035138	-0.001443	-0.0018916		0.0508259	0.0188745	0.0119055	0.00703624	0.00192922
121	0.0116413	-0.0083934	-0.0021063	-9.768e-05	-0.0014534		0.0522079	0.0196949	0.0124135	0.00764109	0.00200672
121.2	0.014193	-0.0077771	-0.0005929	0.00109144	-0.0009444		0.0535291	0.0193365	0.0120642	0.00768522	0.00183689
121.4	0.0161749	-0.00727	0.00071351	0.00188414	-0.0003129		0.054796	0.0199264	0.0122994	0.00800795	0.00217075
121.6	0.0173719	-0.0072235	0.00062695	0.00207354	-0.0004969		0.0553638	0.0196002	0.0121128	0.00781459	0.00205653
121.8	0.0174763	-0.00709	0.00044835	0.00175041	-0.0008952		0.0559111	0.0200046	0.0126937	0.00829669	0.00272856
122	0.0168657	-0.0072	0.00036183	0.00125821	-0.001165		0.054985	0.0191501	0.0123539	0.00816275	0.00230354
122.2	0.0151515	-0.0080655	-0.0006341	0.00083444	-0.0017845		0.0532953	0.0178852	0.0117404	0.00766653	0.0021225
122.4	0.0141771	-0.0081664	-0.0008991	0.00113129	-0.0020485		0.0518258	0.0175439	0.0116969	0.00757555	0.00202922
122.6	0.0136185	-0.008116	-0.0012058	0.00118458	-0.0022524		0.0509864	0.0176152	0.0122356	0.00752403	0.00219081
122.8	0.0125263	-0.0088233	-0.0014201	0.00056633	-0.0024627		0.0503078	0.0170477	0.0118228	0.00657256	0.00188992
123	0.0125635	-0.0085115	-0.001661	6.645e-05	-0.0025499		0.049694	0.0165155	0.0114586	0.00632117	0.00207315
123.2	0.0120611	-0.0089433	-0.0020636	0.00010794	-0.0029342		0.0486349	0.0158143	0.011123	0.00559174	0.00173594
123.4	0.0111756	-0.0093468	-0.002138	-0.000313	-0.003249		0.0478809	0.0160418	0.0108959	0.00593742	0.00207112
123.6	0.0101733	-0.0095638	-0.0017933	-0.0004386	-0.0033393		0.0474506	0.0162546	0.0111964	0.00632359	0.00209679
123.8	0.00995333	-0.0094722	-0.0012855	9.038e-05	-0.0032816		0.0477531	0.0167691	0.011308	0.00667114	0.00220441
124	0.00966499	-0.0092109	-0.0014384	-7.873e-05	-0.0026334		0.0470351	0.01659	0.0112052	0.00585459	0.00201005
124.2	0.00913335	-0.0096862	-0.0012668	0.00066289	-0.00268		0.0464756	0.0161825	0.0109655	0.00553597	0.00202249
124.4	0.00922998	-0.009723	-0.0013348	0.00108912	-0.0017637		0.045364	0.0153549	0.00992109	0.00433429	0.00184807
124.6	0.00942605	-0.0094922	-0.0007366	0.0022383	-0.0017298		0.0448082	0.0150973	0.00950599	0.00419829	0.00160348
124.8	0.0091809	-0.0098823	-0.0004531	0.00196979	-0.0021024		0.0444583	0.0148598	0.00945286	0.00425326	0.00148007
125	0.00910459	-0.0097717	-0.0005901	0.0024298	-0.0016401		0.0438861	0.0148185	0.00970164	0.00428958	0.00148635
125.2	0.00946985	-0.0096585	-7.307e-05	0.00264977	-0.0012719		0.0444062	0.0143135	0.0094487	0.00443612	0.00207631
125.4	0.00924694	-0.0093719	-0.0004825	0.00230593	-0.001081		0.0446676	0.0152036	0.0100672	0.00499532	0.00282965
125.6	0.00852167	-0.0094867	-0.0017094	0.0015469	-0.0016647		0.0448874	0.015043	0.0100072	0.00531261	0.00295106
125.8	0.00829384	-0.0091261	-0.0021458	0.00121395	-0.0019952		0.0454544	0.0156589	0.0108601	0.0063376	0.00313402
126	0.00831341	-0.0093714	-0.0022123	0.00093545	-0.0021326		0.0450307	0.0154678	0.0105114	0.00648575	0.00276126
126.2	0.00887599	-0.0094209	-0.0019662	0.00147393	-0.0020063		0.0448779	0.0156113	0.0104471	0.00634327	0.00285941
126.4	0.00917223	-0.0089187	-0.001666	0.00194784	-0.0020455		0.044464	0.0160253	0.0108104	0.00649575	0.00327217
126.6	0.00902257	-0.0086142	-0.0016682	0.00152706	-0.0025499		0.0444522	0.0161208	0.0106525	0.00658664	0.00311336
126.8	0.00894164	-0.0087511	-0.0016341	0.00143127	-0.0030587		0.04399	0.015706	0.0102807	0.00628206	0.00270949
127	0.00938357	-0.0083234	-0.0018466	0.00139952	-0.0031947		0.0438799	0.0160292	0.0108965	0.00679237	0.00208218
127.2	0.00899046	-0.0083419	-0.0019917	0.0015194	-0.0033		0.0431396	0.015634	0.0105766	0.00646423	0.002046
127.4	0.00879268	-0.0085966	-0.0022107	0.00093272	-0.0035498		0.0430047	0.0162883	0.0108149	0.00679235	0.00180141
127.6	0.00923346	-0.0085005	-0.0018107	0.00082333	-0.0031946		0.0431091	0.0161454	0.0106269	0.00661351	0.00151988
127.8	0.00991047	-0.0078148	-0.0013667	0.00142092	-0.002148		0.0433416	0.0160286	0.0101288	0.00637487	0.00134569
128	0.00999573	-0.0077954	-0.0016164	0.00104625	-0.0014931		0.0427556	0.0155028	0.00942128	0.00599152	0.0012639
128.2	0.00986631	-0.0079826	-0.0011945	0.00143026	-0.0013843		0.0431236	0.0151228	0.00899566	0.00571977	0.00164896
128.4	0.00944555	-0.0085859	-0.0013999	0.00137695	-0.001024		0.0432813	0.0151558	0.0086979	0.00528772	0.00221546
128.6	0.00946952	-0.0084599	-0.0010254	0.0014885	-0.00067		0.0438049	0.0153979	0.00856648	0.00562163	0.00288843
128.8	0.00969275	-0.0084956	-0.0013001	0.00144408	-0.000318		0.0437735	0.015082	0.00906815	0.00522879	0.00341599
129	0.00905512	-0.008658	-0.0016698	0.00115748	-0.0001466		0.044027	0.0151039	0.00888357	0.00533899	0.00379127
129.2	0.00965167	-0.008504	-0.0011248	0.00215725	0.00019177		0.0443836	0.0150944	0.00882618	0.00562763	0.00429665
129.4	0.00918084	-0.0087359	-0.0014659	0.00209719	0.00013623		0.0440082	0.0150572	0.00892652	0.00554282	0.00467418
129.6	0.00947383	-0.0086795	-0.0015889	0.0023475	0.00035457		0.0441327	0.0150098	0.00896367	0.00585044	0.00473121
129.8	0.0103477	-0.0083874	-0.001257	0.00293726	-3.658e-05		0.0444472	0.0152289	0.00935706	0.00628106	0.0047963
130	0.0104647	-0.0089735	-0.0007133	0.00238246	-0.0004145		0.0436833	0.0153616	0.00923827	0.00615653	0.00496309
130.2	0.0116235	-0.0081407	0.00016494	0.00348688	8.647e-05		0.0430152	0.0150387	0.00879538	0.00519083	0.00451487
130.4	0.0110953	-0.007782	-0.0001234	0.00373548	-0.0005769		0.042421	0.0147961	0.00882546	0.0050825	0.00459508
130.6	0.0109727	-0.0073895	0.00056669	0.00378555	-0.0009185		0.0418175	0.0143374	0.00853849	0.00483376	0.00378175
130.8	0.0106473	-0.0079992	-0.0001339	0.00406893	-0.001689		0.0411637	0.0140946	0.00852793	0.00466699	0.00343984
131	0.0107166	-0.0072473	6.624e-05	0.00438295	-0.0008474		0.0400553	0.0134731	0.00827586	0.00405931	0.00262991
131.2	0.00994199	-0.0074298	-0.0004617	0.00402421	-0.0010801		0.0393436	0.0127582	0.00791914	0.00363202	0.00232246
131.4	0.0100555	-0.0081312	-0.0009585	0.00338121	-0.0012709		0.0388024	0.012599	0.00734519	0.0037174	0.0014469
131.6	0.00954927	-0.0084829	-0.0010412	0.00286398	-0.0005276		0.0394559	0.0127316	0.0073828	0.00419492	0.00161778
131.8	0.00939647	-0.0080991	-0.0004498	0.0031972	-0.0003113		0.0396401	0.0126351	0.00745529	0.00443873	0.00134654
132	0.00873576	-0.0083613	-0.0008438	0.00259628	-0.0007738		0.0391815	0.0126512	0.00713616	0.00452919	0.00160687
132.2	0.00768761	-0.0090288	-0.0010454	0.00203789	-0.0005473		0.0394727	0.0128041	0.00752668	0.00455059	0.00186826
132.4	0.00628444	-0.0100541	-0.0024133	0.00107837	-0.001228		0.0397795	0.0131732	0.00805142	0.00467991	0.00255495
132.6	0.0058792	-0.010413	-0.0026576	0.0003035	-0.0007589		0.0398112	0.0133137	0.00863563	0.00514844	0.00331072
132.8	0.00612117	-0.010188	-0.002735	0.00032094	-0.0009255		0.0406995	0.0140768	0.00949853	0.00569239	0.00432113
133	0.00548625	-0.0105705	-0.0030707	-0.0001656	-0.0013558		0.0417776	0.0151646	0.0100126	0.00653853	0.00521061
133.2	0.00579195	-0.0105029	-0.0028616	0.00036792	-0.0010935		0.0421709	0.0159024	0.0105279	0.00676582	0.00583656
133.4	0.00628421	-0.0103499	-0.0027244	0.00018414	-0.0002909		0.0425338	0.0165051	0.0114808	0.00785116	0.00684805
133.6	0.00706683	-0.0102094	-0.0026088	0.00019882	0.00015216		0.0429748	0.0168106	0.011661	0.008029	0.00681114
133.8	0.00733854	-0.0104567	-0.0028695	-4.918e-05	-8.01e-06		0.0428773	0.0168167	0.0118438	0.00772787	0.00661676
134	0.0071626	-0.0103244	-0.0032744	-0.0006034	1.336e-05		0.0425837	0.0171225	0.0119954	0.00735134	0.00671516
134.2	0.00758425	-0.0093031	-0.0030472	0.00011281	0.00053243		0.0427601	0.0169548	0.0117612	0.00695891	0.00675315
134.4	0.00702207	-0.0091415	-0.0029641	0.00030902	0.00010857		0.0426373	0.0164438	0.0112466	0.00681969	0.00664468
134.6	0.00745081	-0.0089783	-0.0028923	6.528e-05	0.00022861		0.0427101	0.0158715	0.0108899	0.00656518	0.00648829
134.8	0.00753037	-0.0093559	-0.0030934	0.00025511	-0.0001008		0.0423096	0.0151381	0.0104619	0.00621365	0.00655969
135	0.00863204	-0.0081638	-0.0018383	0.00078693	0.00134489		0.041167	0.0136861	0.00956203	0.00511307	0.00553875
135.2	0.00860842	-0.0089869	-0.0022886	0.00043384	0.0012027		0.0412053	0.0133606	0.0093902	0.00518808	0.00562663
135.4	0.00875694	-0.0091376	-0.0020747	0.00054381	0.00176839		0.0405771	0.0132964	0.00889331	0.00507465	0.00536906
135.6	0.00887068	-0.009067	-0.0015734	0.00040787	0.00188146		0.0398677	0.0129125	0.00885725	0.00504724	0.00459405
135.8	0.00881865	-0.008976	-0.0012829	0.0002852	0.00110087		0.0386469	0.0120731	0.00831967	0.00417211	0.00401859
136	0.00807266	-0.0094819	-0.0018176	-0.0004835	0.00075396		0.037913	0.0118865	0.00789005	0.0040578	0.00400898
136.2	0.00774871	-0.0101033	-0.0023901	-0.0010323	0.00063324		0.0377132	0.0116469	0.00851739	0.00396911	0.00408121
136.4	0.00715911	-0.01105	-0.0033441	-0.0018831	-0.000732		0.0378167	0.0115793	0.0086037	0.00456207	0.00422808
136.6	0.00665369	-0.0113817	-0.0034962	-0.0019754	-0.001134		0.0374733	0.0116206	0.00906162	0.00427306	0.0046935
136.8	0.00725083	-0.0106575	-0.0036434	-0.0012131	-0.0010448		0.0378611	0.0116809	0.00939615	0.00449561	0.00440366
137	0.00688448	-0.0111438	-0.003871	-0.0012821	-0.0014423		0.0376029	0.0117573	0.00938301	0.00477508	0.0044075
137.2	0.00700189	-0.0103628	-0.003412	-0.0004099	-0.0010755		0.0371456	0.0118021	0.00929839	0.00464268	0.00393522
137.4	0.00737703	-0.010215	-0.0030057	0.00025506	-1.202e-05		0.0369144	0.0117776	0.00933331	0.00466912	0.00371757
137.6	0.00663016	-0.0107935	-0.0035346	0.00022442	-0.0004276		0.0360799	0.0114091	0.00860789	0.00343129	0.00325136
137.8	0.00622656	-0.0104566	-0.0041272	0.00059423	-0.0004552		0.0358269	0.0113647	0.0085384	0.00317673	0.00312638
138	0.00622085	-0.009528	-0.0034926	0.00061745	-0.0009519		0.0365366	0.0115692	0.00819959	0.00357895	0.00390481
138.2	0.00560424	-0.0098389	-0.0031526	9.327e-05	-0.0010665		0.0368258	0.0114774	0.00836451	0.00374718	0.00397154
138.4	0.0054699	-0.0097121	-0.0023205	0.00034127	-0.0007832		0.0365258	0.0110442	0.00763954	0.00380946	0.003886
138.6	0.00498347	-0.0102073	-0.0021943	-0.0003215	-0.0005061		0.0368299	0.01098	0.00797011	0.00451899	0.0046065
138.8	0.00428203	-0.0106734	-0.0016007	-0.0004076	-0.0004954		0.0370678	0.0109447	0.00799289	0.00490986	0.00495548
139	0.00469291	-0.0101302	-0.0010939	-3.984e-05	0.00043248		0.0374928	0.0115277	0.00815317	0.00532278	0.00558224
139.2	0.00348244	-0.0109858	-0.0014271	-0.0007548	0.00043602		0.0383698	0.0122628	0.00874809	0.00630845	0.00659043
139.4	0.00346111	-0.0107054	-0.0009218	-0.0003112	0.00092943		0.0380558	0.012389	0.00825764	0.00635114	0.00653588
139.6	0.00339632	-0.0113704	-0.000941	-0.0008009	0.00055144		0.037869	0.0123199	0.00803646	0.0063999	0.00633423
139.8	0.00300827	-0.0114673	-0.001072	-0.0008692	0.00089177		0.0384741	0.012907	0.0080933	0.00631267	0.00669074
140	0.00227484	-0.0119134	-0.0014363	-0.0009375	0.00122358		0.0392707	0.0132715	0.00835629	0.00703872	0.00743045
140.2	0.00214683	-0.0121923	-0.0018374	-0.000703	0.00117802		0.0391459	0.0135245	0.00849997	0.00713702	0.00735617
140.4	0.00224236	-0.0126105	-0.0019504	-0.0005574	0.0011137		0.0393337	0.0136793	0.00837086	0.00757857	0.00752531
140.6	0.00240304	-0.0125553	-0.0019438	0.00010023	0.00166725		0.0392351	0.0141487	0.00873264	0.0075386	0.00813869
140.8	0.00322349	-0.0118567	-0.0015098	0.00092779	0.00218753		0.03933	0.0142515	0.00904642	0.00786396	0.00759144
141	0.0035981	-0.0120132	-0.0012103	0.00138043	0.00220223		0.0386997	0.0145051	0.0087415	0.00763169	0.00772965
141.2	0.00365501	-0.0116449	-0.0009167	0.00178213	0.00264398		0.0380493	0.014265	0.008336	0.00697152	0.00732458
141.4	0.00434256	-0.0113526	-0.0008066	0.00148993	0.002988		0.0377862	0.0144209	0.00845119	0.00649639	0.00736073
141.6	0.0042386	-0.0111909	-0.0012321	0.00116934	0.00323288		0.0372407	0.0137919	0.0081215	0.00598543	0.00717363
141.8	0.00479408	-0.01052	-0.0010368	0.00119674	0.00360927		0.0376242	0.0139402	0.0080553	0.0059489	0.00703888
142	0.00545019	-0.0098533	-0.0007855	0.00067824	0.00367499		0.0371386	0.0136785	0.00748255	0.00522041	0.00671073
142.2	0.00501501	-0.0101161	-0.0008595	0.00013198	0.00404858		0.0359859	0.0132048	0.00766069	0.00468166	0.00604821
142.4	0.00493625	-0.0098779	-0.000734	1.343e-05	0.00416597		0.035177	0.0123698	0.00659586	0.00418756	0.00555793
142.6	0.00449792	-0.0106797	-0.0011854	-0.0006867	0.00371615		0.0351909	0.0120273	0.0066444	0.00413768	0.00551691
142.8	0.0054876	-0.010031	-0.0006281	-0.0001092	0.00388582		0.0350898	0.0118979	0.00654837	0.00396	0.00520992
143	0.00594314	-0.0093938	-0.0003514	4.831e-05	0.00436917		0.0348096	0.0111482	0.00581368	0.00333641	0.00522003
143.2	0.0057678	-0.0097653	-0.0007182	-7.274e-05	0.00391041		0.0349098	0.0106421	0.00498278	0.00302693	0.00476402
143.4	0.00662673	-0.0090479	-0.0006717	0.00074182	0.00450841		0.0344532	0.0104056	0.0042826	0.00255848	0.0045317
143.6	0.00594845	-0.0095148	-0.001838	0.00028345	0.00354972		0.0347725	0.0104862	0.00432276	0.00235545	0.00452822
143.8	0.00590181	-0.0091214	-0.0021558	0.0003368	0.00333564		0.0350625	0.0106675	0.00418138	0.00253859	0.00474376
144	0.0054413	-0.0095088	-0.0022572	0.00037825	0.00281231		0.0352713	0.0105802	0.00397193	0.00318366	0.00500406
144.2	0.00514331	-0.01035	-0.0025472	-0.0003043	0.00191001		0.0346932	0.0108762	0.00393644	0.00338729	0.00464632
144.4	0.00535193	-0.010886	-0.0021001	-0.0001515	0.00146323		0.0351558	0.0108105	0.00419032	0.0032861	0.00458172
144.6	0.00508451	-0.0105215	-0.0023318	0.00031186	0.00087698		0.0348267	0.0106897	0.00457303	0.00335526	0.00445069
144.8	0.00487037	-0.0103123	-0.002494	0.00055352	-6.016e-05		0.0343296	0.0100163	0.00466346	0.00317886	0.00363947
145	0.00484671	-0.0108322	-0.0024713	0.00037986	-0.0001547		0.0337857	0.00960966	0.00426857	0.00333314	0.00362834
145.2	0.0048671	-0.0110289	-0.0026361	-8.154e-05	-0.0004124		0.03399	0.00968884	0.00426764	0.00318676	0.00326738
145.4	0.00515828	-0.0109997	-0.0029141	0.00016608	0.00016974		0.0339786	0.00952377	0.00460964	0.0031998	0.00295247
145.6	0.00468558	-0.0117623	-0.0034136	0.00015181	0.00013285		0.0338251	0.00943432	0.0048519	0.00312876	0.00271527
145.8	0.00475319	-0.011578	-0.0030967	0.00027467	0.00014433		0.03391	0.00967411	0.00474258	0.00275771	0.00216967
146	0.00524145	-0.0116112	-0.0030333	0.0001764	7.215e-05		0.0332795	0.00931094	0.00472299	0.00208101	0.00208757
146.2	0.00491346	-0.0114026	-0.0020057	8.297e-05	0.00069423		0.033516	0.00946026	0.00544596	0.00272903	0.00260755
146.4	0.004655	-0.0118536	-0.0019197	-0.0004528	0.00086753		0.0337762	0.0096297	0.00536244	0.00268535	0.00289276
146.6	0.0054837	-0.0121751	-0.0009914	-0.000121	0.00131696		0.0334422	0.00951151	0.00503827	0.00240484	0.00268491
146.8	0.00650374	-0.0107867	7.92e-06	0.00087498	0.00217115		0.0333088	0.0098896	0.00489975	0.00231318	0.00279657
147	0.00622387	-0.0105401	-0.0004194	0.00084087	0.0023395		0.0332723	0.00948078	0.00458556	0.00145925	0.00306226
147.2	0.00618849	-0.0101736	-0.000426	0.00095471	0.00268362		0.0331769	0.00995289	0.00469563	0.00166845	0.00306616
147.4	0.00537787	-0.0102502	-0.0009198	0.00060614	0.0023112		0.0333189	0.0106844	0.00547112	0.00274227	0.00384355
147.6	0.00450519	-0.0103842	-0.0014343	-0.0002175	0.001714		0.0329211	0.0110705	0.00555658	0.00332899	0.00448707
147.8	0.00452956	-0.0100728	-0.0012903	-0.0005948	0.00235713		0.0324778	0.0112566	0.00564982	0.00366188	0.00487663
148	0.00421133	-0.0102198	-0.0012941	-0.0010159	0.00240021		0.0325407	0.0115839	0.00630479	0.0044868	0.00486949
148.2	0.0035064	-0.0103803	-0.0017948	-0.0017377	0.00200316		0.0330211	0.0122781	0.00685472	0.00483836	0.00532911
148.4	0.00319287	-0.010153	-0.0020323	-0.0012688	0.00194509		0.0331773	0.0123431	0.00649177	0.00405264	0.00492648
148.6	0.0032415	-0.0089687	-0.0027275	-0.0008907	0.00208519		0.0327907	0.0125276	0.00635835	0.00434422	0.00493998
148.8	0.00302926	-0.0091157	-0.0032208	-0.0013725	0.00177767		0.0328856	0.0123178	0.00591261	0.00426793	0.00490885
149	0.00280417	-0.0097875	-0.0042247	-0.0021929	0.00185714		0.0331173	0.0125568	0.00546515	0.00433999	0.00478729
149.2	0.00249365	-0.0102734	-0.0046578	-0.0023709	0.00172592		0.0331631	0.0123115	0.00531832	0.00377572	0.00432819
149.4	0.00273194	-0.0100077	-0.0050991	-0.0022251	0.00216189		0.0327835	0.0118702	0.0050672	0.00351746	0.00434054
149.6	0.00301193	-0.0099176	-0.004917	-0.0024861	0.00128915		0.0333494	0.0124475	0.00561749	0.00413575	0.0048659
149.8	0.00350064	-0.0093814	-0.0043806	-0.0019494	0.00198744		0.0336601	0.0119536	0.00511667	0.00369387	0.00477405
150	0.00399877	-0.0093517	-0.0043888	-0.002006	0.00266737		0.0336742	0.0116945	0.00532851	0.0032146	0.00496333
150.2	0.00409284	-0.0089551	-0.0031928	-0.001245	0.00327538		0.0339473	0.0113278	0.00550629	0.00323606	0.00526773
150.4	0.00471341	-0.0091629	-0.0030601	-0.0009926	0.00301781		0.0335333	0.0112702	0.00509664	0.00272225	0.004728
150.6	0.00512345	-0.0089817	-0.0027195	-0.0004754	0.00279432		0.0330773	0.0107983	0.00446096	0.00246198	0.00424978
150.8	0.00501982	-0.0081426	-0.0021706	-8.31e-06	0.00315189		0.0330957	0.011283	0.00509906	0.00284789	0.00457901
151	0.00567894	-0.0080443	-0.0014744	0.00064714	0.00349141		0.0325492	0.0107085	0.00472706	0.00257164	0.00444199
151.2	0.00519417	-0.0083268	-0.0010268	0.0005586	0.00328595		0.032473	0.0106692	0.0050937	0.00373065	0.00450565
151.4	0.00477753	-0.0087785	-0.0010155	0.00047893	0.0028465		0.0319315	0.0106054	0.00474493	0.00393776	0.00439029
151.6	0.00469807	-0.0083896	-0.0010709	0.00022249	0.00312662		0.0309729	0.010175	0.00412625	0.00361724	0.00425977
151.8	0.00460802	-0.0086013	-0.0014684	0.00037287	0.00302383		0.0314954	0.0101067	0.00439536	0.00428655	0.00447531
152	0.00443963	-0.0089303	-0.001566	9.689e-05	0.00274172		0.0316786	0.00973267	0.00415506	0.00425805	0.00387901
152.2	0.00391148	-0.0092619	-0.0017968	-0.0002127	0.00237712		0.0318958	0.00976806	0.00366761	0.00354642	0.00388068
152.4	0.00381407	-0.0088155	-0.0018457	0.00032323	0.00284058		0.0318858	0.00924237	0.00317026	0.00292133	0.00365459
152.6	0.00425193	-0.0081241	-0.0017409	0.00020416	0.00314076		0.0319192	0.00888805	0.00281954	0.00300039	0.00386302
152.8	0.0042035	-0.0085422	-0.001693	-0.0003651	0.00289873		0.0323153	0.00852194	0.00276259	0.00278576	0.0040347
153	0.00440422	-0.0087272	-0.0013032	-0.0004104	0.00306684		0.032337	0.0085886	0.00268012	0.00253156	0.0042979
153.2	0.00437655	-0.0080182	-0.0008449	-0.0002055	0.00326567		0.0324338	0.00830046	0.00286302	0.00234599	0.00419317
153.4	0.00410978	-0.0079076	-0.0015907	-0.000335	0.0029185		0.0331472	0.00862	0.00312378	0.00261721	0.0050659
153.6	0.00353364	-0.0083872	-0.0019204	-0.0006047	0.00264549		0.0338151	0.00942411	0.00427882	0.00317958	0.00577259
153.8	0.00335909	-0.0085359	-0.0026949	-6.867e-05	0.00292662		0.0335551	0.00947323	0.00427698	0.00267439	0.00595236
154	0.00316279	-0.0088572	-0.0036227	-0.0009841	0.00288546		0.0334886	0.0101747	0.00533177	0.00263118	0.00626205
154.2	0.00316858	-0.0085741	-0.0035	-0.0003326	0.00277539		0.0331328	0.0103705	0.00531516	0.0026783	0.00613067
154.4	0.00279812	-0.0086249	-0.0040647	-0.0009685	0.00259293		0.0331301	0.0114865	0.00556673	0.00316673	0.00600505
154.6	0.00198193	-0.0093397	-0.0048988	-0.001509	0.0025376		0.0327572	0.0118801	0.00578807	0.00322094	0.006455
154.8	0.00200669	-0.0097512	-0.0045536	-0.0015591	0.0031446		0.0329807	0.01243	0.00661441	0.00355703	0.00693822
155	0.00219309	-0.0099784	-0.0044959	-0.0012326	0.00327991		0.0328799	0.0122796	0.00630295	0.00382559	0.00641437
155.2	0.00178734	-0.010431	-0.0048038	-0.001597	0.00309973		0.0327772	0.0122998	0.00656039	0.00420582	0.00618561
155.4	0.00194338	-0.010117	-0.0047141	-0.0014367	0.00360542		0.0324391	0.0122833	0.00620324	0.00399899	0.00614542
155.6	0.0017135	-0.0100739	-0.0052972	-0.0014669	0.00312927		0.0325202	0.0125127	0.00628213	0.0051066	0.00638937
155.8	0.00192031	-0.0105974	-0.0051391	-0.0017026	0.00322155		0.0326009	0.0125854	0.00658081	0.00601427	0.00630657
156	0.00208922	-0.0108226	-0.0048491	-0.0014027	0.00326499		0.0320167	0.0119039	0.00639205	0.00561398	0.00579225
156.2	0.00250926	-0.0106896	-0.0045769	-0.0013546	0.00278637		0.0319506	0.0114413	0.00616835	0.00539946	0.00570299
156.4	0.00342487	-0.0102381	-0.0040012	-0.0003161	0.00359789		0.0317704	0.0107836	0.00604166	0.0055992	0.00552012
156.6	0.0037324	-0.0107904	-0.0038603	-0.0005506	0.00301209		0.0320025	0.0108829	0.00599108	0.00572464	0.00553058
156.8	0.00425576	-0.0112799	-0.0033981	-0.0005404	0.00282626		0.0321389	0.0105628	0.00594453	0.00585664	0.00564847
157	0.00431411	-0.0114426	-0.0034647	-0.0004518	0.00279629		0.0323687	0.0102264	0.00572086	0.00549015	0.00601659
157.2	0.00393832	-0.0109733	-0.0038642	-0.0002488	0.00274356		0.0329275	0.0096376	0.00550953	0.00570322	0.00607756
157.4	0.00340925	-0.0120613	-0.0046579	-0.0002349	0.00215545		0.0329286	0.00925766	0.00541135	0.00516366	0.00604824
157.6	0.00309328	-0.0122801	-0.0046737	-0.0002125	0.00275597		0.0324653	0.00897949	0.00535524	0.00504816	0.00577862
157.8	0.0034786	-0.0120955	-0.0048593	0.00069816	0.00306267		0.0319125	0.00859561	0.00485654	0.00468599	0.00536828
158	0.00297987	-0.0122734	-0.0050782	9.489e-05	0.00332568		0.0315377	0.00831444	0.00449111	0.00365643	0.00492139
158.2	0.00346358	-0.011298	-0.0039464	0.00142638	0.00416872		0.0309758	0.0076535	0.00321498	0.0028712	0.00421387
158.4	0.00324224	-0.0115733	-0.0040611	0.00106654	0.00399676		0.031095	0.00808961	0.00338822	0.00272663	0.00468098
158.6	0.00297847	-0.011844	-0.0045459	0.00073163	0.003736		0.031093	0.00748363	0.00335085	0.00203491	0.00487841
158.8	0.00318055	-0.0119653	-0.0048619	0.00058346	0.00400086		0.0316977	0.00738509	0.00375747	0.00256435	0.00544707
159	0.00396337	-0.0110754	-0.0044397	0.00135945	0.00432475		0.0317877	0.00715684	0.00368749	0.00237081	0.00517735
159.2	0.00453687	-0.0104411	-0.0036552	0.00168346	0.00432897		0.0315193	0.0071407	0.00385462	0.0026586	0.00529523
159.4	0.00366147	-0.0102602	-0.0039813	0.00130216	0.00332303		0.0317682	0.00747869	0.00426989	0.00295156	0.00574233
159.6	0.00402732	-0.0097463	-0.0038616	0.00091063	0.00291413		0.0320948	0.00817258	0.00503079	0.00402562	0.00620923
159.8	0.00349775	-0.0099463	-0.003507	0.00056803	0.00244137		0.0323923	0.00903533	0.00559839	0.00409896	0.00623801
160	0.00369682	-0.0094685	-0.003425	0.00100398	0.00187392		0.0328021	0.00909707	0.0061527	0.00388074	0.00639398
160.2	0.00369859	-0.0096556	-0.0028447	0.00081907	0.00157844		0.0330045	0.00942743	0.00644072	0.00395009	0.00591165
160.4	0.00348801	-0.0100272	-0.0029416	0.00085315	0.00140897		0.0328707	0.0101776	0.00693571	0.00428598	0.00568797
160.6	0.00338797	-0.0106043	-0.0028084	0.0003567	0.00101974		0.0332209	0.0106949	0.00714168	0.00438265	0.00579626
160.8	0.00368998	-0.0104297	-0.0024989	0.00014013	0.00148519		0.0325591	0.0101378	0.00634772	0.00404685	0.00529462
161	0.00308583	-0.0105959	-0.0029317	-0.0005639	0.00141219		0.0326444	0.0101731	0.00615261	0.00424609	0.00544494
161.2	0.00304385	-0.010323	-0.0024811	-0.0002499	0.00183367		0.0317489	0.0101564	0.0064239	0.00401274	0.00475692
161.4	0.00269586	-0.0109068	-0.0027945	-0.0001949	0.00229925		0.0309471	0.00968557	0.00590028	0.00314589	0.00348368
161.6	0.00231438	-0.0105865	-0.0024693	-0.0003251	0.00296038		0.0310439	0.0103421	0.00591677	0.00338844	0.00378387
161.8	0.00253825	-0.0108804	-0.0024529	2.3e-05	0.00300413		0.0310645	0.0107299	0.006292	0.00347187	0.00416256
162	0.0019766	-0.0114787	-0.0026782	-0.0005786	0.00300538		0.0308373	0.0108344	0.00625735	0.00320118	0.00447402
162.2	0.00219996	-0.0111337	-0.0026873	-0.000358	0.00303967		0.0309414	0.0110242	0.00608033	0.00318924	0.00460705
162.4	0.00177816	-0.0115954	-0.003356	-0.0015035	0.00245683		0.0310543	0.0110108	0.00632056	0.00316566	0.00488155
162.6	0.0009721	-0.0117097	-0.0036851	-0.0019259	0.00207382		0.0316202	0.0109153	0.00638447	0.00365529	0.00532384
162.8	0.00110973	-0.0114186	-0.0040486	-0.0019412	0.00240033		0.0317642	0.0109556	0.00648919	0.00426623	0.00591455
163	0.00084039	-0.0107543	-0.0036215	-0.0018404	0.00208735		0.031152	0.0104331	0.00621342	0.00396067	0.00561169
163.2	0.00042686	-0.0110855	-0.0034	-0.002145	0.00172871		0.0311082	0.0101691	0.0058774	0.00421302	0.00562318
163.4	-0.000269	-0.0114986	-0.004145	-0.0028141	0.00054793		0.0317026	0.0104484	0.00585962	0.00430185	0.0057603
163.6	0.00057413	-0.0109684	-0.0039636	-0.0023692	0.00077111		0.0322162	0.0108745	0.00612091	0.00463129	0.00658583
163.8	-3.333e-05	-0.0112275	-0.0037419	-0.0017408	0.00047674		0.032069	0.010239	0.00519637	0.00376723	0.00572619
164	0.00013386	-0.0109412	-0.003655	-0.0015697	0.00024649		0.0321283	0.0094732	0.00482146	0.00367909	0.00541061
164.2	9.281e-05	-0.0110996	-0.0032898	-0.0011241	0.00023818		0.0317124	0.00963872	0.00454127	0.00369789	0.00497232
164.4	0.00063553	-0.0113096	-0.003441	-0.0010554	-0.0002305		0.0312684	0.00970053	0.00376425	0.0036155	0.00475773
164.6	0.00084009	-0.0115019	-0.003382	-0.0011823	-0.0002141		0.031095	0.00911285	0.00312508	0.00326137	0.00450812
164.8	0.00087817	-0.0109741	-0.0036994	-0.0010594	-0.0004347		0.0300717	0.00838754	0.00217564	0.00306734	0.00379262
165	0.00067893	-0.0110085	-0.004204	-0.0012799	-0.0006637		0.029957	0.00868497	0.00212976	0.00335448	0.00408803
165.2	0.0008136	-0.0109036	-0.0046501	-0.0008558	-0.0007171		0.0291442	0.00867914	0.00208426	0.0030693	0.00357529
165.4	0.00081737	-0.0108562	-0.0054793	-0.0009744	-0.0010256		0.0293916	0.008565	0.00156762	0.00285322	0.003639
165.6	0.00094868	-0.0108705	-0.0062463	-0.0009794	-0.0014683		0.0299499	0.00964193	0.00241957	0.00319814	0.00471788
165.8	0.00135864	-0.0110582	-0.0059954	-0.0003323	-0.0008294		0.0297992	0.00861127	0.00244561	0.0032229	0.00455392
166	0.00141321	-0.0108781	-0.0062625	-0.0004798	-0.0006915		0.0293764	0.00866171	0.00241684	0.0032607	0.00451731
166.2	0.00181308	-0.0104631	-0.0057042	7.647e-05	-0.0004456		0.0291705	0.00873455	0.00185967	0.0028828	0.00348122
166.4	0.00239002	-0.0102454	-0.0051115	0.00029382	-0.0002572		0.0292345	0.00866464	0.00219443	0.00282965	0.00347053
166.6	0.00237214	-0.0099965	-0.0048405	0.0012185	0.00046951		0.0288709	0.0086984	0.00224947	0.00252184	0.00344472
166.8	0.00254102	-0.0099091	-0.005056	0.00126479	0.00083841		0.0282803	0.00797966	0.00203981	0.00179521	0.00290958
167	0.00233362	-0.0105839	-0.0051587	0.00144679	0.0006777		0.0277978	0.00786269	0.00181527	0.00118499	0.00253132
167.2	0.00266465	-0.0113383	-0.0051613	0.0017212	0.00050794		0.0283241	0.00770493	0.00205342	0.00074605	0.00268698
167.4	0.00234378	-0.0117736	-0.0056593	0.00163505	6.21e-06		0.0282366	0.00743629	0.00221325	0.00096354	0.00246587
167.6	0.00197029	-0.0117021	-0.0055803	0.00187386	-0.0002041		0.0286236	0.00738235	0.00255078	0.00132815	0.00271821
167.8	0.00199212	-0.0114014	-0.0048325	0.00225836	-0.0003511		0.0285948	0.00654871	0.00223119	0.00140325	0.00184314
168	0.00211886	-0.0109516	-0.0045836	0.0019441	-0.0002399		0.0289614	0.00697858	0.00292828	0.00219213	0.00201363
168.2	0.00215022	-0.010951	-0.0043368	0.00160466	-0.0001291		0.0295286	0.00809779	0.00386876	0.00302805	0.00240986
168.4	0.00222313	-0.0110069	-0.0045581	0.00113163	-0.0003549		0.0293546	0.00814491	0.00365652	0.00396918	0.00220948
168.6	0.00200283	-0.0112489	-0.0049296	0.00027971	-0.0006109		0.0298541	0.00850788	0.00420704	0.00446253	0.00259449
168.8	0.00222074	-0.0103504	-0.0044602	0.00058175	-0.0007474		0.0305263	0.00939226	0.00473501	0.00562626	0.00366679
169	0.00234474	-0.0097208	-0.0040957	0.00078948	-0.0008217		0.0309395	0.00990413	0.00525335	0.00630046	0.00485262
169.2	0.00251583	-0.0095018	-0.0039684	0.0006122	-0.0005398		0.0306066	0.0106293	0.0053996	0.00678772	0.0050134
169.4	0.00312341	-0.009336	-0.0039795	0.00075385	-0.0003278		0.0305935	0.0108833	0.00564144	0.00696107	0.00550464
169.6	0.00361092	-0.0095934	-0.0041822	0.00111774	-0.0003025		0.0309161	0.0112073	0.00593707	0.007557	0.00580472
169.8	0.00475874	-0.0089054	-0.0033273	0.00190433	0.00076496		0.0307292	0.0110228	0.00621554	0.00744793	0.00566876
170	0.00490525	-0.0092552	-0.0036856	0.00145405	0.00028824		0.0300282	0.0113901	0.00608744	0.00698553	0.00549377
170.2	0.00535912	-0.0095327	-0.003943	0.00196331	0.0002286		0.0297333	0.0112602	0.00565142	0.00606244	0.0049136
170.4	0.00502564	-0.0098408	-0.0043098	0.00184154	-0.0005068		0.0300228	0.0110088	0.00619799	0.00545103	0.00539678
170.6	0.00481891	-0.0102587	-0.0045646	0.00186618	-0.0002902		0.0294833	0.0108843	0.00594959	0.0050565	0.00530581
170.8	0.00426573	-0.0109407	-0.0054682	0.00123551	-0.0006928		0.0294437	0.0102936	0.00542456	0.00464114	0.0048232
171	0.00367926	-0.0115619	-0.0060281	0.00107926	-0.0008833		0.0295831	0.0101957	0.0056583	0.00414944	0.00512719
171.2	0.00322543	-0.0112879	-0.0064669	0.000436	-0.0011625		0.029632	0.00912534	0.00547921	0.00398444	0.00467236
171.4	0.00243569	-0.0115405	-0.0069514	-0.0002663	-0.0015437		0.0291333	0.00785184	0.00485914	0.00406983	0.00397533
171.6	0.00194179	-0.0117428	-0.0075021	-0.0013651	-0.0022161		0.0293488	0.00773119	0.00459866	0.004273	0.00390346
171.8	0.0024341	-0.0115712	-0.0066407	-0.0016025	-0.0014448		0.0294845	0.00706954	0.00403062	0.00430222	0.00309979
172	0.00208357	-0.0113009	-0.0066934	-0.0022232	-0.0009745		0.0302689	0.00751658	0.00426145	0.00443277	0.00324949
172.2	0.00164614	-0.0110658	-0.006581	-0.0028802	-0.0008755		0.030518	0.00753285	0.00351509	0.00438752	0.00273875
172.4	0.00123069	-0.0111751	-0.0070904	-0.0034182	-0.0006105		0.0299187	0.00659639	0.00242302	0.00459627	0.00214325
172.6	0.00135325	-0.010565	-0.0067409	-0.0038369	-0.0008025		0.0301605	0.00672156	0.00179544	0.00447383	0.00252904
172.8	0.0013972	-0.0098216	-0.0055706	-0.0033519	-0.0004333		0.0304223	0.00692425	0.00111468	0.00453439	0.00261284
173	0.00108919	-0.010116	-0.0054153	-0.0029865	-0.0009306		0.0298221	0.00662231	0.00098903	0.00410251	0.00229922
173.2	0.00075445	-0.0104559	-0.0051236	-0.0031989	-0.0008459		0.0295522	0.00722147	0.0007254	0.00379044	0.00175439
173.4	0.00117834	-0.0108937	-0.0049858	-0.002559	-0.0010571		0.0289003	0.00731506	0.0004216	0.0040231	0.00218101
173.6	0.0012705	-0.011058	-0.0051519	-0.0019189	-0.0014801		0.0293234	0.00700288	0.00055083	0.00409174	0.00196187
173.8	0.00194512	-0.0104058	-0.0049968	-0.0008675	-0.0012192		0.0287256	0.00729468	0.00075351	0.00327399	0.00187464
174	0.00191649	-0.0113265	-0.0052522	-0.0008247	-0.0020739		0.0274494	0.00657031	-0.0001508	0.00251261	0.00119358
174.2	0.00207219	-0.0112609	-0.0053269	-0.0003816	-0.0026506		0.0278893	0.00742198	0.00073562	0.00304297	0.00158595
174.4	0.00137384	-0.0116949	-0.0056511	0.00010242	-0.0033456		0.0276573	0.00756796	0.00115485	0.00331746	0.00129138
174.6	0.001038	-0.0121123	-0.0057739	0.0001668	-0.003397		0.0270847	0.0078099	0.00166481	0.00348666	0.00125637
174.8	0.00135267	-0.0117918	-0.0055635	0.00047757	-0.0026677		0.026898	0.00730458	0.0016275	0.00295173	0.00091059
175	0.00084222	-0.0119345	-0.0058857	7.65e-05	-0.0030348		0.0269455	0.00763396	0.00272102	0.00314172	0.00135662
175.2	0.00123707	-0.0112865	-0.0056762	3.509e-05	-0.0032406		0.0268458	0.00734078	0.00282833	0.00309142	0.00063425
175.4	0.00164483	-0.0115074	-0.0053741	-0.0001746	-0.0030164		0.0268762	0.00736139	0.00366188	0.00319699	0.00098847
175.6	0.00209333	-0.0117084	-0.0052942	-0.0001877	-0.0024408		0.0274172	0.00836393	0.00412894	0.00370826	0.00179093
175.8	0.00276506	-0.01093	-0.0039676	0.00068927	-0.0011942		0.0282804	0.00916865	0.0049931	0.00415793	0.00219481
176	0.00317822	-0.0098453	-0.0043804	0.0011014	-0.0009326		0.0287874	0.00983941	0.00541417	0.00431231	0.00265996
176.2	0.00300995	-0.0096432	-0.0045192	0.00067602	-0.0006164		0.0285005	0.0097379	0.00499543	0.00455984	0.00241726
176.4	0.00268242	-0.0103465	-0.0055742	-0.0001286	-0.0012347		0.0289854	0.0102504	0.00553746	0.00517503	0.00317699
176.6	0.00267282	-0.0100858	-0.0053454	0.00026721	-0.0018713		0.0289509	0.0108093	0.00494042	0.00485624	0.00347362
176.8	0.00284241	-0.0100633	-0.0045451	0.0005346	-0.0014807		0.029239	0.0114426	0.00512992	0.00500445	0.00337715
177	0.002308	-0.0105879	-0.0047089	0.00091922	-0.0022093		0.0295555	0.0117101	0.00543178	0.00499229	0.00383803
177.2	0.00220444	-0.0105679	-0.0047408	0.00038109	-0.0023556		0.0293897	0.0116322	0.00450989	0.00476936	0.00380874
177.4	0.00247181	-0.0107464	-0.0048259	0.00040757	-0.0019753		0.0292999	0.0120136	0.00433184	0.0053822	0.00451103
177.6	0.00212054	-0.0112118	-0.0057308	0.00030734	-0.0024563		0.0297988	0.0116584	0.00422107	0.0055628	0.00452957
177.8	0.00261599	-0.0107387	-0.0059624	0.00063136	-0.0024024		0.0290039	0.0118986	0.00377309	0.00523159	0.00457495
178	0.00203193	-0.0111067	-0.0059436	-0.000189	-0.0028164		0.0288384	0.0118467	0.00346248	0.00530346	0.004561
178.2	0.00159811	-0.0109433	-0.0062838	-0.0003898	-0.0028282		0.029248	0.0121135	0.00352737	0.00538713	0.00470095
178.4	0.00079456	-0.0112326	-0.0067065	-0.0006347	-0.0028815		0.0285742	0.0118126	0.00317592	0.00509355	0.0039783
178.6	0.00097754	-0.0112519	-0.0058925	-0.0006915	-0.0021084		0.0284397	0.0113303	0.00310517	0.00454819	0.00405861
178.8	0.00144651	-0.0113013	-0.0058315	-0.0008018	-0.0014547		0.0282908	0.0106515	0.00292035	0.00391604	0.00364086
179	0.00143567	-0.0116677	-0.0057257	-0.0010786	-0.0015981		0.0282341	0.0104667	0.0027942	0.00376508	0.00339853
179.2	0.00210161	-0.0113292	-0.0050722	-0.0005998	-0.0011073		0.0280747	0.00991119	0.00280298	0.00320899	0.00322204
179.4	0.00225149	-0.0114695	-0.0051057	-0.0008128	-0.0006104		0.0278943	0.00939977	0.00313563	0.00275973	0.00354373
179.6	0.00130311	-0.0120548	-0.0056769	-0.0007028	-0.0006654		0.0281133	0.00982201	0.00319022	0.00350446	0.00429272
179.8	0.00102094	-0.0118247	-0.0055374	-0.0005803	-0.000639		0.0280429	0.00965559	0.00366551	0.00384711	0.00421262
180	0.00120945	-0.0115205	-0.0061095	-0.0006615	-0.001068		0.0278491	0.00942064	0.00359086	0.00361928	0.00406727
180.2	0.00028977	-0.0126029	-0.0069689	-0.00156	-0.0019004		0.0281387	0.00938434	0.00410174	0.00377996	0.00428566
180.4	-4.609e-05	-0.0132992	-0.0076451	-0.0016667	-0.0025872		0.028101	0.00914601	0.00430464	0.00397581	0.00398815
180.6	-1.199e-05	-0.0129544	-0.0069412	-0.0007118	-0.0020575		0.0271775	0.00842752	0.00304039	0.00353418	0.00304295
180.8	0.00056413	-0.0129647	-0.0066029	-0.0004256	-0.0019608		0.0269148	0.00792919	0.00317266	0.00369765	0.00276445
181	0.00023018	-0.0131037	-0.0063955	-0.0001395	-0.0017945		0.0271145	0.00759653	0.00350573	0.00380923	0.00326209
181.2	0.00072531	-0.0121717	-0.0063126	-2.591e-05	-0.0015692		0.0266674	0.00710658	0.00309966	0.00329603	0.00284603
181.4	0.00076632	-0.0118548	-0.0067923	0.0003988	-0.0011529		0.0268695	0.00711463	0.00263694	0.00337758	0.00307956
181.6	0.0006647	-0.0122253	-0.0075009	0.00062504	-0.0014523		0.0267886	0.00687733	0.00218325	0.00351954	0.00275109
181.8	0.00140356	-0.0113443	-0.0067922	0.00136377	-0.0011801		0.0264038	0.00652891	0.0020929	0.00281704	0.0022504
182	0.00091672	-0.0111939	-0.006281	0.00161036	-0.00051		0.0266611	0.00670864	0.00194344	0.00249101	0.00246247
182.2	0.00144017	-0.0110337	-0.0060916	0.00228347	6.802e-05		0.026604	0.00679749	0.00189327	0.00221642	0.00243693
182.4	0.00160842	-0.0106667	-0.0048168	0.00295167	0.00042473		0.0264312	0.00703191	0.00241155	0.00288824	0.00288135
182.6	0.00203891	-0.0110944	-0.004366	0.00339695	0.0009381		0.0267893	0.006839	0.00250452	0.00277433	0.00347195
182.8	0.00249799	-0.0107006	-0.004661	0.00323862	0.00100247		0.0271131	0.00730503	0.00285887	0.00304227	0.00354936
183	0.00275891	-0.0100543	-0.0042664	0.00317137	0.00149555		0.0273696	0.00760787	0.00280104	0.00362878	0.00414095
183.2	0.00291682	-0.0098636	-0.0042535	0.00315957	0.00156889		0.02697	0.00786718	0.00319834	0.00360544	0.00464983
183.4	0.00225075	-0.0098257	-0.0044141	0.00256088	0.00118605		0.0269921	0.00807973	0.00346935	0.00391147	0.00488966
183.6	0.00131881	-0.0102148	-0.0047893	0.00201169	0.00039743		0.0271476	0.00834883	0.00370515	0.00484439	0.00497073
183.8	0.00126559	-0.0101065	-0.0046382	0.00175809	0.00018966		0.0269075	0.00806684	0.00351743	0.00497128	0.00438742
184	0.00167778	-0.0102143	-0.0050384	0.0015179	-0.0003374		0.0268426	0.00822565	0.00358234	0.00443083	0.00415449
184.2	0.00164346	-0.010399	-0.0055796	0.00156267	-0.0002152		0.0270093	0.00808004	0.00379892	0.00484173	0.00338793
184.4	0.00180555	-0.0104715	-0.0057986	0.00128004	-0.000419		0.0268542	0.00785693	0.00350675	0.00529448	0.00292046
184.6	0.00203117	-0.0098142	-0.0053017	0.0014759	1.947e-05		0.0265789	0.00812979	0.00312032	0.00498537	0.00257177
184.8	0.00211867	-0.010127	-0.0061432	0.00080784	-0.0005336		0.0270377	0.00806193	0.00350386	0.00522502	0.00277617
185	0.0023371	-0.0094526	-0.0062407	0.00087451	0.00057057		0.0273347	0.00833278	0.00359727	0.00559241	0.00283505
185.2	0.00255236	-0.0092978	-0.0068124	0.0010771	0.0002285		0.0269254	0.00800922	0.00251411	0.00449234	0.00196488
185.4	0.00237355	-0.0101002	-0.0076287	0.00104766	-1.32e-05		0.0261646	0.00728633	0.00135658	0.00392506	0.0011574
185.6	0.0023527	-0.0107761	-0.0077662	0.00120425	-0.0005568		0.0262372	0.0074188	0.00178515	0.0043658	0.00117604
185.8	0.00234491	-0.0106919	-0.0074593	0.00117549	-0.001186		0.0264303	0.00730957	0.00195629	0.00419541	0.00145787
186	0.00194107	-0.0107849	-0.0070793	0.00182852	-0.000689		0.0266781	0.00778167	0.00235796	0.0043683	0.0018875
186.2	0.00212296	-0.0105665	-0.0066152	0.00202263	-0.000515		0.0272009	0.00861079	0.00312673	0.00518747	0.00257278
186.4	0.00186036	-0.0110233	-0.0065318	0.00170252	-0.0007198		0.0272979	0.00872205	0.00342641	0.00509788	0.00311026
186.6	0.0020277	-0.0112989	-0.007061	0.00127498	-0.0001813		0.0275839	0.00870281	0.0033888	0.00484939	0.00308701
186.8	0.00210567	-0.0103771	-0.0068905	0.00139777	5.13e-05		0.0269978	0.00886503	0.00346402	0.00500052	0.00312075
187	0.00173724	-0.0105448	-0.0066613	0.00103537	-0.0002566		0.0265762	0.00877351	0.00352216	0.00468025	0.00337382
187.2	0.0020627	-0.0109125	-0.0059816	0.00109357	-0.0004931		0.0260384	0.00863583	0.00354063	0.00459887	0.00376021
187.4	0.00116343	-0.0115223	-0.0056858	0.00078881	-0.0011888		0.0263075	0.00841036	0.00379916	0.00477776	0.00374352
187.6	0.00149774	-0.0120754	-0.005268	0.00119768	-0.0013748		0.0261829	0.00814901	0.00347861	0.0047909	0.00315014
187.8	0.0018318	-0.0120952	-0.0045682	0.00157678	-0.0008425		0.0260634	0.0080106	0.00304327	0.00418248	0.00240698
188	0.00187608	-0.01218	-0.0047317	0.00160413	-0.0012862		0.0261227	0.00798735	0.00286986	0.0034933	0.00193286
188.2	0.00190457	-0.011316	-0.004329	0.00155241	-0.000625		0.0258424	0.00839765	0.00247782	0.003043	0.00123299
188.4	0.00096917	-0.0114041	-0.0045164	0.00088637	-0.0010928		0.0262352	0.00882099	0.00257168	0.00308426	0.00144343
188.6	0.00142248	-0.0105447	-0.0041384	0.00119499	-0.0003022		0.0261744	0.00937087	0.00242673	0.00259599	0.00130665
188.8	0.00153324	-0.0106095	-0.0046512	0.00097374	-0.0003498		0.0267401	0.0093851	0.00266366	0.00284837	0.00161627
189	0.00130586	-0.0106722	-0.0052808	0.00062179	-0.0006162		0.0265517	0.00951031	0.00235096	0.00305819	0.00158787
189.2	0.00160556	-0.0101909	-0.00521	0.00048791	-0.0014048		0.026146	0.00917616	0.00165054	0.00225897	0.00099301
189.4	0.00179489	-0.0102424	-0.0053671	0.00065113	-0.0016796		0.0257003	0.00857622	0.00150633	0.002333	0.00078243
189.6	0.0022106	-0.0105517	-0.0048007	0.00048658	-0.0018764		0.0265939	0.00882905	0.00221419	0.00320323	0.00170738
189.8	0.00209821	-0.0098458	-0.005039	0.00035929	-0.0018454		0.026946	0.00905458	0.00246611	0.00314307	0.00187098
190	0.00181231	-0.0101103	-0.0048442	0.00081993	-0.001414		0.0276004	0.00938654	0.00304322	0.00297375	0.00206288
190.2	0.00201788	-0.0097958	-0.0053129	0.00014698	-0.0016856		0.0279056	0.0100865	0.0033229	0.00325373	0.0022464
190.4	0.00184457	-0.0098779	-0.0051637	-0.0001046	-0.0017607		0.0272856	0.0093376	0.00280071	0.00262515	0.00232369
190.6	0.00225789	-0.0092724	-0.0050305	0.00018256	-0.0014813		0.0275094	0.00938445	0.00288749	0.00360116	0.00266548
190.8	0.00136712	-0.0098243	-0.0054874	0.00015249	-0.00268		0.0275842	0.00916874	0.00334585	0.00375937	0.00308207
191	0.00138379	-0.0103845	-0.0057697	-0.0003191	-0.0034305		0.027075	0.00840019	0.00298431	0.00354134	0.00300034
191.2	0.00169545	-0.0108575	-0.0053803	-3.462e-05	-0.0033932		0.0270279	0.00792285	0.00311986	0.00382011	0.00335179
191.4	0.00134324	-0.0115435	-0.0054813	-0.0001396	-0.0029947		0.026919	0.00725924	0.00283291	0.00341678	0.00246947
191.6	0.00162688	-0.0116881	-0.0051768	0.00040995	-0.0022359		0.0266008	0.00706006	0.0024415	0.0030049	0.00216038
191.8	0.00071618	-0.0119678	-0.0057603	-0.0001183	-0.0023493		0.0261512	0.00653068	0.0021019	0.00226865	0.00164185
192	0.00058082	-0.0120291	-0.0062411	-0.0001244	-0.0024253		0.026119	0.00628236	0.00162332	0.00192745	0.00127264
192.2	0.00071281	-0.0116603	-0.0058118	3.341e-05	-0.0016696		0.0253136	0.0062024	0.00161521	0.00151288	0.00130219
192.4	0.0004767	-0.0118499	-0.0059591	-0.0001235	-0.0015179		0.0254197	0.00601365	0.00203698	0.00219491	0.00185481
192.6	0.0008582	-0.0117659	-0.0057193	-0.0001007	-0.0006141		0.025333	0.00629343	0.00185628	0.00180506	0.00226942
192.8	2.75e-06	-0.011978	-0.0065746	-0.0005781	-0.001261		0.0259773	0.0066339	0.00173022	0.00236695	0.00248189
193	-9.275e-05	-0.012079	-0.0069753	-0.0010687	-0.0014655		0.0261289	0.00669773	0.00138636	0.00263361	0.00255871
193.2	0.00055565	-0.0114359	-0.0065687	-0.0010494	-0.0011056		0.0258671	0.00680774	0.00077274	0.0024592	0.0021166
193.4	0.00044158	-0.0113459	-0.0060445	-0.0004721	-0.000621		0.0256122	0.00652745	0.00047907	0.00256565	0.00160501
193.6	0.00095992	-0.010512	-0.0051594	-0.0002927	-0.0001238		0.0254396	0.00653033	0.00023492	0.00269158	0.00108457
193.8	0.00086911	-0.0097631	-0.0055932	-0.0002091	-0.000399		0.0255415	0.00646134	4.031e-05	0.00270657	0.0005906
194	0.00114853	-0.0090732	-0.0045629	-5.639e-05	0.00011522		0.0260174	0.00674102	0.00026586	0.0029734	0.00068832
194.2	0.00182068	-0.0077616	-0.0037093	0.0001478	0.00013407		0.0254979	0.00706778	0.00015168	0.00351946	0.00019979
194.4	0.00193201	-0.0071467	-0.0024153	0.00108646	0.00093508		0.0256067	0.0071962	0.00042461	0.00436277	0.000669
194.6	0.00231182	-0.0074828	-0.0027982	0.00138427	0.00121717		0.0263179	0.00827329	0.00111212	0.0051561	0.00103649
194.8	0.0023258	-0.007022	-0.00231	0.00187659	0.00089899		0.0257422	0.00787539	0.00107373	0.00459208	0.0008045
195	0.00283268	-0.0064922	-0.0021921	0.00172797	0.00117033		0.0250143	0.00750291	0.00032074	0.00443042	0.00047791
195.2	0.00305651	-0.0067043	-0.0019746	0.00206008	0.00133653		0.0253399	0.00790427	0.00061046	0.00415277	0.00054934
195.4	0.0027428	-0.0065128	-0.0021717	0.00155843	0.00192286		0.0248817	0.0073873	0.00072827	0.00346842	0.00045907
195.6	0.00206837	-0.0069353	-0.0021005	0.00170669	0.00153305		0.0249242	0.00770226	0.00069368	0.00297327	0.00075829
195.8	0.00165216	-0.0072787	-0.0024243	0.00115982	0.00080041		0.0244603	0.00703462	0.00022783	0.00208148	0.00066082
196	0.00164166	-0.0076819	-0.0031556	0.00067706	0.00029388		0.0248505	0.00712122	0.00031841	0.00164617	0.00110459
196.2	0.00150232	-0.0079653	-0.0035123	0.00066092	0.00022764		0.024707	0.0071729	0.00077017	0.0019935	0.00201601
196.4	0.00116462	-0.0087431	-0.0040941	3.17e-06	0.00021027		0.0260728	0.00799246	0.00151558	0.00236478	0.00308686
196.6	0.00064032	-0.0089522	-0.0047379	-0.0004073	0.00020833		0.0271213	0.00864301	0.00211438	0.00247268	0.00389129
196.8	-0.0001514	-0.0088346	-0.0058306	-0.000575	-0.00065		0.0278741	0.00858502	0.00222045	0.00250127	0.00404721
197	-0.0002447	-0.008901	-0.0062596	-4.372e-05	-0.0010189		0.0274837	0.00856164	0.00238501	0.00252559	0.00366561
197.2	-0.0008028	-0.0088582	-0.0070556	-0.000494	-0.0014946		0.0272281	0.0084348	0.00116281	0.00193713	0.00283704
197.4	-0.000933	-0.0093964	-0.0073272	-0.000237	-0.0013742		0.0271303	0.00783817	0.00085004	0.00170121	0.00215838
197.6	-0.0008236	-0.0089009	-0.007159	-0.0001876	-0.0013546		0.0269259	0.00784174	0.00068186	0.00160475	0.00206091
197.8	-0.0007049	-0.0093437	-0.0072773	-7.82e-05	-0.0010523		0.0273582	0.00822813	0.00095683	0.00219481	0.00249842
198	-3.28e-05	-0.0086006	-0.0065414	0.00044721	-0.0003186		0.0270613	0.00856864	0.00075113	0.0025406	0.00241279
198.2	-0.0002624	-0.008857	-0.0059093	0.00069724	-0.000215		0.0269471	0.00916016	0.00115132	0.00340052	0.00250921
198.4	0.00020172	-0.0089375	-0.0055939	0.00104282	0.0009107		0.0273856	0.00979917	0.00213745	0.00436606	0.00304899
198.6	-5.82e-05	-0.0093336	-0.0060939	0.00081682	0.00087832		0.0276108	0.0104343	0.00250468	0.00444946	0.00332875
198.8	0.00017985	-0.0084876	-0.0054939	0.00161751	0.00115733		0.0269381	0.00973193	0.00205686	0.00413971	0.0031181
199	0.00034755	-0.0087375	-0.0057922	0.00158884	0.00143194		0.0266591	0.0095241	0.00172349	0.00447676	0.00281048
199.2	0.00024447	-0.008945	-0.005465	0.00151344	0.00128503		0.0266418	0.00955435	0.00204689	0.00421088	0.00263657
199.4	-0.0003889	-0.0092145	-0.0053569	0.00114629	0.00171768		0.0261756	0.00919149	0.00215095	0.00427842	0.00265211
199.6	-0.0011236	-0.0101906	-0.0056695	0.00100161	0.00093669		0.0260565	0.00929758	0.00187834	0.00402694	0.00255966
199.8	-0.0010019	-0.0098132	-0.0058566	0.00084017	0.00117868		0.0256349	0.00885901	0.00222228	0.00375822	0.00231995
200	-0.0014306	-0.0102851	-0.0072312	0.00045623	0.00085457		0.0254225	0.00887684	0.00307469	0.00418651	0.00243014
200.2	-0.0011629	-0.0103225	-0.0073665	0.00081818	0.00143708		0.0256353	0.00881194	0.00335585	0.00464823	0.00263623
200.4	-0.0015443	-0.0108213	-0.0076788	-0.0001144	0.00094229		0.0259612	0.00900408	0.0038064	0.00394779	0.00259088
200.6	-0.0020705	-0.0099002	-0.0081746	-0.0002878	0.00082633		0.0258239	0.00888645	0.00423711	0.00375745	0.00259015
200.8	-0.0030259	-0.0101356	-0.0081511	-0.0001158	0.00047108		0.0256338	0.00830826	0.00378859	0.00331724	0.00254717
201	-0.0032978	-0.0107519	-0.0085432	-0.0003542	-0.0001433		0.0250894	0.00833611	0.00321511	0.00320471	0.00217468
201.2	-0.0035605	-0.0113185	-0.0089227	-0.0012753	-5.566e-05		0.0255708	0.00810956	0.00218341	0.00222152	0.0021567
201.4	-0.0029943	-0.011368	-0.0081993	-0.0008617	0.00024807		0.0251167	0.00790766	0.00209675	0.00218858	0.00202042
201.6	-0.0034059	-0.0112452	-0.0077239	-0.0009651	2.453e-05		0.0247699	0.00821499	0.00160555	0.00205947	0.00225167
201.8	-0.0031449	-0.011336	-0.0071565	-0.0009074	0.00093692		0.0246764	0.00823887	0.00112891	0.00237408	0.00232979
202	-0.0024095	-0.0103847	-0.0058523	-0.0002117	0.00158764		0.0241657	0.00806055	0.00029317	0.00211741	0.00243431
202.2	-0.0025649	-0.0108197	-0.0054746	-0.0006116	0.00190857		0.0246897	0.00854168	0.00095948	0.00258879	0.00327002
202.4	-0.002316	-0.0109047	-0.0057207	-0.0007196	0.00213809		0.0247291	0.00807234	0.00081047	0.00275979	0.00332615
202.6	-0.0018166	-0.0102198	-0.0051954	-2.735e-05	0.00238593		0.0249531	0.00808488	0.00073276	0.00310379	0.00380802
202.8	-0.0012803	-0.0094955	-0.0052429	0.00058077	0.00301475		0.0250948	0.00783586	0.00061808	0.00371426	0.00415443
203	-0.000756	-0.0094844	-0.0054908	0.00018813	0.00281604		0.0258445	0.00808291	0.00091754	0.00466853	0.0044209
203.2	-0.0007778	-0.0093203	-0.0055581	6.497e-05	0.00268922		0.0262052	0.00792248	0.00165253	0.00501237	0.00515155
203.4	-0.0008371	-0.0093517	-0.006097	9.091e-05	0.00245125		0.0264247	0.00814482	0.00232999	0.00502314	0.00571282
203.6	-0.0002558	-0.0092064	-0.0062341	0.00022325	0.00249266		0.0264751	0.00806158	0.00276321	0.0047578	0.00611654
203.8	-0.00031	-0.008727	-0.0068027	0.00053601	0.00281687		0.0261676	0.00770021	0.00303442	0.00458727	0.00576766
204	-0.0006786	-0.0090563	-0.0073136	0.0005725	0.00247978		0.0262863	0.00774302	0.00331406	0.00512095	0.00632725
204.2	-0.0006726	-0.0096336	-0.0071746	0.00034867	0.00196462		0.0266566	0.00779464	0.00338266	0.00520249	0.00692632
204.4	-0.000784	-0.0098824	-0.0071455	-4.968e-05	0.00108497		0.026656	0.00786911	0.00363561	0.00509134	0.00681752
204.6	-0.0006449	-0.0101553	-0.0068881	-0.0002068	0.00124441		0.0270895	0.00781901	0.00446593	0.00563364	0.00742824
204.8	-0.0011615	-0.0113377	-0.0069366	-0.0004323	0.00055056		0.0268097	0.00748225	0.00424568	0.005532	0.00715146
205	-0.0010676	-0.0117092	-0.0076779	-0.0004539	-0.0001837		0.0266093	0.00721003	0.00416868	0.00468226	0.00646995
205.2	-0.0007754	-0.0118617	-0.0076673	0.00014334	2.393e-05		0.0266601	0.00721838	0.00451638	0.00439804	0.00621176
205.4	-0.0003809	-0.0117341	-0.0069399	0.00053892	0.00040463		0.0257233	0.00688669	0.00414319	0.00392458	0.00521953
205.6	-0.0009116	-0.0127272	-0.0076977	0.00016144	0.00057132		0.0256307	0.00679742	0.00352669	0.00363251	0.00467845
205.8	-0.000283	-0.0126928	-0.0071184	0.00057979	0.00152567		0.0252092	0.00683854	0.00258864	0.00306272	0.00420767
206	0.00034173	-0.0127384	-0.0066257	0.00086383	0.00159266		0.0250076	0.00695898	0.00193032	0.0026241	0.00408166
206.2	-0.0001875	-0.0134373	-0.0076871	0.00029084	0.00101848		0.0247774	0.00665645	0.00168359	0.0025576	0.00353888
206.4	8.345e-05	-0.0128551	-0.0069589	0.00077714	0.00093375		0.0249502	0.00662434	0.00170788	0.00277021	0.00346731
206.6	0.00077327	-0.0118677	-0.0070342	0.00102694	0.00114904		0.0245568	0.00662263	0.00113283	0.00304897	0.00318398
206.8	0.0006599	-0.0116923	-0.0075347	0.00052612	0.00088803		0.0244622	0.00660792	0.00117744	0.00281469	0.0026484
207	0.00128577	-0.0106441	-0.006109	0.00073765	0.00132906		0.0241875	0.00637249	0.00120907	0.00253491	0.00271861
207.2	0.00168268	-0.010113	-0.0058991	0.00076062	0.00132586		0.0232917	0.00602335	0.00101809	0.00191185	0.00239271
207.4	0.00186796	-0.0098389	-0.0054849	0.00079838	0.00127666		0.0229836	0.00586853	0.00055308	0.0015883	0.00202272
207.6	0.00232634	-0.0092942	-0.0047849	0.00113129	0.00176994		0.0222313	0.00587479	-0.0002126	0.00151711	0.00184332
207.8	0.00201422	-0.0089265	-0.0049128	0.00123431	0.00157957		0.0222056	0.00557606	-0.0009159	0.00149055	0.00161509
208	0.00251465	-0.0081427	-0.0036279	0.00209924	0.00185447		0.0226766	0.00592274	-0.0006096	0.00220818	0.00268913
208.2	0.00272224	-0.0078832	-0.0029648	0.00249084	0.00212472		0.0229768	0.00626959	-0.0001322	0.00278667	0.00314319
208.4	0.00277434	-0.0076116	-0.0024849	0.00262348	0.00194164		0.0231186	0.00671058	-0.0002169	0.00337604	0.00298111
208.6	0.0020642	-0.0075975	-0.0025862	0.0024418	0.00180922		0.0228133	0.00686265	7.053e-05	0.00341493	0.00317732
208.8	0.00114259	-0.0073249	-0.0031418	0.00281054	0.00137158		0.0226061	0.00715572	0.00060086	0.00367611	0.00331954
209	0.00080611	-0.0069263	-0.0035021	0.00341017	0.00154075		0.0229782	0.00751308	0.00086085	0.00375973	0.00354384
209.2	0.00071503	-0.0071828	-0.0035897	0.0032272	0.00212912		0.0232513	0.00793492	0.00149283	0.00396412	0.00392491
209.4	-8.392e-05	-0.0074699	-0.0040617	0.00283008	0.00253483		0.0237736	0.00893426	0.00172549	0.00422422	0.0040009
209.6	-0.0010914	-0.0082964	-0.0051868	0.00248942	0.00206776		0.0242727	0.0094833	0.00247126	0.00509896	0.00485565
209.8	-0.0016277	-0.0087831	-0.0055984	0.00207513	0.00159257		0.024578	0.0096661	0.00295549	0.00504719	0.00572011
210	-0.001707	-0.0088659	-0.0060714	0.00171037	0.00148759		0.0254064	0.00992492	0.00356414	0.00542849	0.00582864
210.2	-0.0018859	-0.0090963	-0.0066344	0.00162577	0.0015697		0.0254465	0.0100921	0.00397684	0.00518272	0.00587126
210.4	-0.0019605	-0.0093068	-0.0060599	0.00110768	0.00137061		0.0256101	0.0103356	0.00466025	0.00517652	0.00618041
210.6	-0.0016261	-0.0093343	-0.00665	0.00027985	0.00111331		0.0247884	0.00967296	0.00399255	0.00491371	0.00538418
210.8	-0.0010946	-0.0095462	-0.0066908	-0.0001624	0.00118504		0.0249948	0.00948048	0.004575	0.00516949	0.00536266
211	-0.0009527	-0.0095816	-0.0063635	-0.0007288	0.00096039		0.0238216	0.00893218	0.00433668	0.00451262	0.00483906
211.2	-0.0002319	-0.0101949	-0.0068222	-0.0009542	0.00036963		0.0235681	0.00828543	0.00387729	0.00395497	0.00394425
211.4	0.00018924	-0.0104847	-0.0067856	-0.0011782	0.00053885		0.0231877	0.00791738	0.00368986	0.00319574	0.00397003
211.6	0.0013636	-0.0102963	-0.0064721	-0.0009777	0.00083018		0.0230383	0.00813392	0.00316611	0.00223941	0.00441388
211.8	0.00158832	-0.0109117	-0.0069665	-0.0010784	0.00024506		0.0234096	0.00808853	0.00310035	0.00206899	0.00455986
212	0.00212611	-0.0106365	-0.0060068	-0.0007683	0.00028232		0.0225237	0.00807146	0.00262541	0.00143252	0.0041757
212.2	0.00192856	-0.011056	-0.0061445	-0.0011163	0.00026008		0.0223631	0.00799314	0.00224188	0.00171764	0.00348215
212.4	0.0010382	-0.0114757	-0.0067758	-0.0018712	-0.0002913		0.0218181	0.00806951	0.00157188	0.00130986	0.00332978
212.6	0.00033307	-0.0108409	-0.0062914	-0.001463	-0.0001571		0.0214328	0.00861262	0.00159697	0.00095078	0.0035955
212.8	0.00059987	-0.0103871	-0.0058107	-0.0005444	0.00043517		0.0215611	0.00863144	0.00203075	0.00139666	0.00358669
213	0.000968	-0.0102466	-0.0054703	-0.0001389	0.00094058		0.0220795	0.0089487	0.00184819	0.00185442	0.00391062
213.2	0.00067907	-0.0099411	-0.0050194	-0.0004078	0.00103259		0.0227026	0.00942306	0.00223746	0.00224969	0.00454995
213.4	4.661e-05	-0.0099724	-0.0053015	-0.0002693	0.00106119		0.0228709	0.00982947	0.00249918	0.00276396	0.00504951
213.6	-0.0001106	-0.0099437	-0.0052827	4.1e-07	0.0008872		0.0228509	0.00911892	0.00256332	0.0027116	0.00542215
213.8	0.00028971	-0.0098087	-0.004959	0.00068223	0.00140363		0.0233912	0.00930316	0.00265974	0.00271843	0.00583759
214	0.00027279	-0.0095338	-0.0044668	0.00160799	0.00233344		0.0234779	0.00963085	0.00269981	0.00251615	0.00531024
214.2	0.00047322	-0.0092937	-0.0040088	0.0022808	0.00269325		0.0230691	0.00946595	0.00286495	0.00215159	0.00505756
214.4	-4.772e-05	-0.0095299	-0.0040609	0.00212664	0.00262242		0.0226593	0.00871254	0.00238384	0.00211893	0.0040764
214.6	0.00056729	-0.0089758	-0.0042755	0.0027486	0.00343017		0.0231021	0.00882072	0.00251579	0.00268667	0.00395508
214.8	0.00048532	-0.0093485	-0.0048518	0.00335731	0.00384866		0.0231916	0.00866062	0.00295216	0.00318186	0.00420873
215	0.00056993	-0.0091872	-0.0047713	0.00307392	0.00367224		0.0226344	0.00796761	0.00271768	0.00216601	0.00309593
215.2	0.00069098	-0.0097035	-0.0051549	0.00268251	0.00367033		0.023236	0.00745909	0.00263466	0.00213375	0.00282443
215.4	0.00053671	-0.0104292	-0.006081	0.00243102	0.00342347		0.0228981	0.00730773	0.00277679	0.001904	0.00302014
215.6	0.00073667	-0.0110255	-0.0066865	0.00198428	0.00269692		0.022682	0.0067752	0.00212665	0.00209551	0.00262274
215.8	0.00027304	-0.0114219	-0.0073553	0.00165395	0.00196532		0.0224578	0.0066578	0.00220052	0.00183747	0.00178804
216	0.00062528	-0.0111314	-0.0066767	0.00157704	0.00263594		0.0222202	0.00637382	0.00169447	0.00170414	0.00167538
216.2	0.00033284	-0.0114522	-0.0071654	0.00102859	0.00216801		0.0229557	0.00660296	0.0019648	0.00265723	0.00182791
216.4	-5.811e-05	-0.0114651	-0.0073952	0.00082835	0.00179245		0.0236787	0.00731228	0.00240512	0.00314432	0.00243727
216.6	0.0005767	-0.0110041	-0.0062636	0.00168597	0.00235142		0.0238925	0.00754962	0.00242395	0.00317052	0.00246367
216.8	0.00077187	-0.0109766	-0.005936	0.00203526	0.00276813		0.0238425	0.00678506	0.002387	0.00328178	0.0016836
217	0.0005259	-0.0110554	-0.0059182	0.00161044	0.00240468		0.0238945	0.00728127	0.00253602	0.00370252	0.00257201
217.2	0.00036109	-0.0104973	-0.0056714	0.00175425	0.00226628		0.0238589	0.00740045	0.00253177	0.00360084	0.00327624
217.4	2.215e-05	-0.0110063	-0.005664	0.00161825	0.00264562		0.0241167	0.00745875	0.00302959	0.0037125	0.00417231
217.6	0.00045513	-0.0105752	-0.0051057	0.00204553	0.00327321		0.0243227	0.00746433	0.00308735	0.00367908	0.00452694
217.8	0.0008884	-0.0100688	-0.0045687	0.00276951	0.0035456		0.0235776	0.007611	0.00348419	0.00397107	0.00500597
218	0.0006295	-0.010323	-0.0044545	0.00281454	0.0035314		0.0233169	0.00793705	0.00402924	0.0038098	0.00527755
218.2	0.00077489	-0.0098522	-0.0038879	0.00314828	0.00445427		0.0224295	0.00774775	0.00365212	0.00316227	0.00504579
218.4	0.00032278	-0.010013	-0.0041134	0.00284914	0.00485942		0.0217941	0.00775203	0.00346814	0.00276153	0.00492146
218.6	4.034e-05	-0.0098419	-0.0041315	0.00239776	0.00514564		0.0221576	0.00840105	0.00447185	0.00305685	0.00555053
218.8	-0.0003261	-0.0104256	-0.004091	0.0015294	0.00486798		0.0217874	0.00846128	0.0044669	0.00269471	0.00546695
219	-0.0005886	-0.0103914	-0.0041493	0.00035407	0.00440789		0.0214386	0.00815603	0.00422772	0.00202588	0.00482655
219.2	-0.0011347	-0.0110007	-0.0046697	-1.7e-07	0.00410972		0.0210671	0.00800111	0.00414925	0.0021542	0.00480799
219.4	-0.0010881	-0.010894	-0.0051704	-0.0001841	0.00367808		0.0207673	0.00787736	0.00397612	0.0022653	0.00492792
219.6	-0.0014729	-0.0109632	-0.0050005	-0.0007955	0.00318061		0.0204164	0.0071166	0.00364118	0.00205762	0.00463909
219.8	-0.0015145	-0.0105719	-0.0046068	-0.0009003	0.00268566		0.0203789	0.00712764	0.00365381	0.00157299	0.00456772
220	-0.001928	-0.0111788	-0.004885	-0.0016351	0.00197571		0.0209613	0.00776633	0.00364373	0.00209909	0.00491198
220.2	-0.0021497	-0.0118845	-0.0051299	-0.0014337	0.00092615		0.0210112	0.00779435	0.0033512	0.00152464	0.00441485
220.4	-0.001816	-0.0115097	-0.0048448	-0.000675	0.00133319		0.0214218	0.00764669	0.00326689	0.00122825	0.00398092
220.6	-0.0013175	-0.0114411	-0.0042337	-3.666e-05	0.00210995		0.0210926	0.0071453	0.00262446	0.00063323	0.0032373
220.8	-0.0016472	-0.0114227	-0.0043461	-0.0002881	0.00186091		0.0211684	0.00702774	0.00290036	0.00095907	0.00283317
221	-0.0015049	-0.0112166	-0.0049257	3.535e-05	0.00176505		0.0215099	0.00736244	0.00312937	0.00191597	0.00356656
221.2	-0.0014349	-0.0113674	-0.0048361	-0.0002339	0.00180883		0.0220708	0.00699971	0.0027105	0.00231572	0.00390052
221.4	-0.0016892	-0.0122444	-0.0046676	-0.0003302	0.00180217		0.022584	0.00655524	0.00262625	0.00254266	0.00396739
221.6	-0.001103	-0.0123211	-0.0044745	0.00031501	0.00153227		0.0218486	0.0058625	0.00207856	0.00273511	0.0035545
221.8	-0.0011834	-0.0127272	-0.0048215	0.00054869	0.00112839		0.0211145	0.00543817	0.00219384	0.00310079	0.00321783
222	-0.0008663	-0.012413	-0.0042851	0.00107687	0.00169458		0.0212767	0.00499415	0.00220365	0.00320183	0.00299002
222.2	-0.0011498	-0.0119423	-0.0042647	0.00097358	0.00233766		0.0204499	0.00460495	0.0018169	0.00261068	0.00195067
222.4	-0.0010221	-0.0126501	-0.0048178	0.00038159	0.00180841		0.0204637	0.00487778	0.00206835	0.0029177	0.00233183
222.6	-0.0009185	-0.0124551	-0.0043876	-6.028e-05	0.00169519		0.0211257	0.00535052	0.00265875	0.00324176	0.00221167
222.8	-0.0008071	-0.0127094	-0.0044325	0.00038618	0.00115967		0.0216171	0.00592687	0.0030979	0.00350073	0.00266814
223	-0.0008291	-0.0126192	-0.0046083	0.00035012	0.00140002		0.0215982	0.00636364	0.00348228	0.00351082	0.00266194
223.2	-0.0011477	-0.0128103	-0.0048457	0.00056139	0.00137797		0.0213773	0.00641798	0.00371089	0.00391767	0.0029083
223.4	-0.0013841	-0.0123648	-0.0049809	-4.021e-05	0.00083743		0.0218515	0.00671311	0.00393285	0.00419677	0.0035953
223.6	-0.0015677	-0.0125386	-0.00485	0.00024985	0.00078937		0.0213428	0.00642729	0.00436166	0.00392453	0.0035352
223.8	-0.0012797	-0.0126535	-0.0052918	0.00013936	0.00062958		0.0214479	0.00627813	0.00450629	0.00354549	0.00359022
224	-0.0015667	-0.0125478	-0.0051391	0.0002672	0.00089217		0.0222592	0.00697154	0.00524677	0.00337062	0.00419141
224.2	-0.0005508	-0.01188	-0.0040611	0.00110189	0.00184432		0.0222741	0.00673218	0.00512921	0.00250101	0.00427325
224.4	-0.0001984	-0.0112032	-0.0037616	0.00122622	0.00252074		0.0228547	0.00692388	0.00577177	0.00309886	0.00484625
224.6	-0.0004121	-0.0115491	-0.0038069	0.00112136	0.00272435		0.0231216	0.0070927	0.00534345	0.00357785	0.00509138
224.8	-0.0010238	-0.0117413	-0.0041523	0.00031155	0.00242709		0.0235587	0.00734633	0.00575319	0.00355455	0.00502852
225	-0.0010196	-0.0115466	-0.0041427	4.076e-05	0.00256228		0.0234306	0.00757856	0.00564696	0.0037381	0.0048961
225.2	-0.0011299	-0.0119371	-0.0038956	-0.0004121	0.00237859		0.0230806	0.00665851	0.00485802	0.00300303	0.00450997
225.4	-0.0017287	-0.0119653	-0.0041721	0.00011102	0.00185562		0.0225916	0.00629724	0.00441996	0.00251453	0.00427168
225.6	-0.0014858	-0.0112858	-0.004321	0.00019945	0.00205076		0.0223539	0.0065319	0.00458277	0.00279832	0.0037999
225.8	-0.0016731	-0.0108804	-0.0047843	0.00022627	0.00211777		0.0221517	0.00623496	0.00470764	0.00288874	0.00298541
226	-0.0014226	-0.0100993	-0.0047747	0.00034417	0.00258914		0.0220429	0.00543586	0.00431739	0.00258653	0.00243719
226.2	-0.0018662	-0.0104957	-0.0058293	-0.0002454	0.00223146		0.0220648	0.00571547	0.00373113	0.00245607	0.00233413
226.4	-0.0018576	-0.010714	-0.0063821	-0.000356	0.00186604		0.0221454	0.00616062	0.00370359	0.00304583	0.00281533
226.6	-0.0015667	-0.0101829	-0.0060293	0.00031339	0.00167985		0.0224428	0.00632327	0.00396964	0.00318732	0.00251499
226.8	-0.0015441	-0.0110799	-0.006658	0.00063687	0.00176315		0.0223085	0.00658632	0.00384022	0.00354351	0.00237459
227	-0.0014928	-0.0111441	-0.0061278	0.00061762	0.00249751		0.022079	0.00702674	0.00359398	0.00345091	0.0025158
227.2	-0.0019551	-0.011724	-0.0064583	0.00034277	0.00189442		0.0221165	0.00690964	0.0035412	0.00412269	0.00322558
227.4	-0.0018257	-0.0116256	-0.0069595	-0.0001124	0.00122639		0.0226619	0.00719814	0.00344777	0.00388721	0.00367911
227.6	-0.0011991	-0.011925	-0.0073285	0.00032359	0.00111758		0.021816	0.00650476	0.00328412	0.00322475	0.00318901
227.8	-0.0009906	-0.0116519	-0.0071498	0.00042312	0.00098606		0.0222715	0.00680551	0.00325484	0.00315348	0.00380976
228	-0.0011654	-0.0112205	-0.0070446	0.00042738	0.00079137		0.0232596	0.00779402	0.00349215	0.00376421	0.00450896
228.2	-0.001514	-0.0116644	-0.0074834	7.996e-05	-0.0001192		0.0232375	0.00779205	0.00339078	0.00383337	0.00467053
228.4	-0.0025015	-0.0124373	-0.0077437	-4.959e-05	-0.0014301		0.0235491	0.00803317	0.00348211	0.0045226	0.0052345
228.6	-0.0023689	-0.0130919	-0.0073444	-0.0003613	-0.0020165		0.0237237	0.00783764	0.00262212	0.00464454	0.00487269
228.8	-0.0025974	-0.0134366	-0.0068325	-0.0009998	-0.0021964		0.0236678	0.0078216	0.00250292	0.00386222	0.00455929
229	-0.0025969	-0.0130981	-0.0062441	-0.0010792	-0.0023727		0.0235407	0.00784733	0.00239244	0.0039162	0.00452721
229.2	-0.0023052	-0.0129988	-0.0059706	-0.0007223	-0.0023841		0.0231163	0.00697155	0.00213655	0.00318724	0.00405952
229.4	-0.002596	-0.0129423	-0.0059774	-0.0006652	-0.0025688		0.0233794	0.00739381	0.00226207	0.0034791	0.00444102
229.6	-0.0018957	-0.0122974	-0.0051713	-0.000232	-0.00166		0.0235555	0.00744891	0.00203368	0.00403252	0.00412035
229.8	-0.0018564	-0.0121579	-0.0052667	9.242e-05	-0.0014562		0.0236811	0.00714523	0.00196559	0.00381595	0.00376981
230	-0.0017854	-0.0117187	-0.0055911	0.00021052	-0.0014778		0.0233707	0.00631005	0.00131162	0.00343891	0.0032227
230.2	-0.001685	-0.0113049	-0.0055526	0.00027167	-0.0009102		0.0233175	0.00619852	0.00045568	0.00327396	0.00281918
230.4	-0.001587	-0.011088	-0.0050867	0.00062459	-2.241e-05		0.0227701	0.00601081	0.00050729	0.00314677	0.00243917
230.6	-0.0005646	-0.0107104	-0.0042637	0.00156657	0.00126638		0.0227148	0.00539257	7.249e-05	0.00245619	0.00149234
230.8	-0.0010009	-0.0113499	-0.0043941	0.00126899	0.00184628		0.0225983	0.00523524	-0.0002162	0.00214652	0.00142419
231	-0.0011172	-0.0115729	-0.0045062	0.0007461	0.00160448		0.0226919	0.0053917	0.00017721	0.00178178	0.00181309
231.2	-0.0018859	-0.0123475	-0.0052077	-0.0004304	0.00112547		0.0230454	0.00564755	0.00079883	0.00207746	0.00202521
231.4	-0.0016032	-0.0122183	-0.0058091	-0.0005258	0.00094319		0.023178	0.00578254	0.00094208	0.00148931	0.00191512
231.6	-0.0014757	-0.0121678	-0.0061772	-3.619e-05	0.00100484		0.0232628	0.00576594	0.00131634	0.00160017	0.00238439
231.8	-0.0015668	-0.0121663	-0.0061755	-0.0001407	0.00120834		0.0235108	0.00651137	0.00153353	0.00235209	0.0027715
232	-0.0017219	-0.0124459	-0.0067191	-0.0004354	0.0008263		0.0235252	0.00628954	0.00239763	0.00253831	0.00273198
232.2	-0.0018125	-0.0124854	-0.0070466	-0.0002267	9.316e-05		0.0231234	0.00574998	0.00229039	0.00260096	0.00251275
232.4	-0.0015958	-0.0122325	-0.0066174	-1.332e-05	0.00022625		0.023158	0.0054869	0.00245356	0.0032035	0.00269344
232.6	-0.0014221	-0.0125861	-0.0066803	-0.0001937	0.00057396		0.0230122	0.0052008	0.00243994	0.0032404	0.00278237
232.8	-0.0020314	-0.012537	-0.0070659	-0.0002431	0.00053842		0.0230816	0.00519665	0.00282928	0.00349644	0.00291959
233	-0.0018574	-0.0122711	-0.0067026	-0.0001728	0.00063621		0.0236075	0.00514329	0.00391197	0.00441837	0.00332271
233.2	-0.001151	-0.012597	-0.0066995	-0.0006167	0.00052585		0.0240054	0.00487215	0.00431352	0.00516921	0.00379178
233.4	-0.0010646	-0.0122071	-0.0065729	-0.000408	0.00038171		0.0246819	0.00554614	0.00449634	0.0059014	0.00499325
233.6	-0.0005751	-0.0109745	-0.0062659	1.161e-05	0.00058911		0.0246594	0.00524787	0.00384079	0.0062798	0.00510413
233.8	-0.0001016	-0.0102872	-0.0063992	0.00050815	0.00051211		0.0249605	0.00536679	0.00417512	0.00622799	0.00514759
234	-0.0001634	-0.0098286	-0.0065563	0.00068279	0.0002156		0.0247473	0.00511583	0.00401507	0.0062182	0.00487745
234.2	-0.0001326	-0.0099093	-0.0063781	0.00088203	0.00079777		0.0249191	0.00551359	0.00385755	0.00620344	0.00514248
234.4	-9.077e-05	-0.0099846	-0.0061938	0.00091556	0.0011893		0.0243745	0.00512364	0.00322156	0.00573367	0.00443136
234.6	0.00056886	-0.0100991	-0.0060394	0.00158437	0.00147379		0.0245766	0.00570751	0.00335547	0.00573114	0.00433571
234.8	1.06e-06	-0.0111535	-0.0063101	0.00109488	0.00065514		0.0242644	0.00610969	0.00294924	0.00583452	0.0046342
235	-0.0003676	-0.0121201	-0.0068181	0.00047903	0.00018071		0.0245854	0.00683621	0.00314927	0.00580808	0.00476589
235.2	-0.0002318	-0.0125611	-0.006721	0.00074833	0.00017152		0.0249268	0.00735368	0.00296984	0.00581847	0.00508282
235.4	0.00047795	-0.0120824	-0.0068236	0.00136528	0.00039053		0.0251013	0.00768344	0.00235079	0.00546613	0.00477378
235.6	0.00066603	-0.0121929	-0.0067832	0.00172632	0.00074706		0.0253233	0.00818665	0.00279973	0.0057303	0.00489106
235.8	0.00127502	-0.0113331	-0.005949	0.00248968	0.00178486		0.0242243	0.007952	0.00234277	0.00536671	0.00378199
236	0.00186331	-0.0099687	-0.0053187	0.00373195	0.00259061		0.023267	0.00730016	0.00263346	0.00446366	0.00297866
236.2	0.00165842	-0.0094774	-0.0050788	0.00443152	0.00287962		0.0225117	0.00722217	0.00174764	0.00410619	0.00238531
236.4	0.00117914	-0.009993	-0.0051481	0.00372663	0.00277774		0.0221529	0.0074524	0.00188187	0.00374686	0.00243079
236.6	0.00103836	-0.0105633	-0.0055148	0.00364683	0.00264892		0.0217713	0.0070444	0.00167414	0.00288512	0.00208393
236.8	0.00036741	-0.0106099	-0.0060318	0.00314494	0.00207863		0.0224615	0.00675756	0.00153619	0.0027847	0.00122464
237	0.00041266	-0.0101644	-0.0051374	0.00291237	0.00229138		0.0230441	0.00716219	0.0019189	0.00244258	0.00127533
237.2	0.00059981	-0.0098967	-0.0048212	0.00268109	0.00165918		0.0230177	0.0068285	0.00161524	0.00186197	0.00099848
237.4	5.101e-05	-0.0091844	-0.0052036	0.0025715	0.00106908		0.0224889	0.00647491	0.00131047	0.00102663	0.00100853
237.6	0.00040639	-0.0083694	-0.0047998	0.00251487	0.00147999		0.0225598	0.00592378	0.00121446	0.00080008	0.00066804
237.8	0.00048079	-0.0082428	-0.0046964	0.00264011	0.00138181		0.0228758	0.00610302	0.00125928	0.00042949	0.0007229
238	5.315e-05	-0.0086413	-0.0047315	0.00237895	0.00080189		0.0228777	0.00628152	0.00110563	0.00018365	0.00107239
238.2	-0.0001411	-0.0090232	-0.0044698	0.00182759	0.00064257		0.0225651	0.00568424	0.00061302	-0.0001492	0.00132046
238.4	-0.0005793	-0.0095133	-0.0052641	0.00106098	0.00045888		0.022525	0.00578241	0.00016395	-0.0001721	0.00091835
238.6	-0.0004433	-0.009801	-0.0050538	0.00131833	0.00014926		0.0223124	0.00605783	0.00026821	0.00031591	0.00111674
238.8	-0.001199	-0.0106177	-0.0054305	0.00049032	-0.0006119		0.0221101	0.00560856	-0.0003467	0.00056503	0.00125024
239	-0.0016407	-0.011	-0.0058903	0.00037739	-0.0009152		0.0224525	0.00584815	-8.185e-05	0.00093249	0.00178176
239.2	-0.0011665	-0.011144	-0.0058665	0.00075859	-0.0010592		0.0227484	0.00590749	0.00016494	0.0016224	0.00218824
239.4	-0.0011479	-0.0110361	-0.0059432	0.00037051	-0.0010577		0.0225535	0.00568939	0.00030263	0.00211791	0.00176075
239.6	-0.0010598	-0.0111947	-0.005458	0.00055761	-0.000486		0.0224521	0.005346	0.00098919	0.002786	0.00180203
239.8	-0.0008004	-0.0107488	-0.0050889	0.00114256	-0.0002464		0.0214124	0.00493465	0.00058202	0.00257978	0.0013581
240	-0.0014501	-0.0109228	-0.0052728	0.00066257	-0.0002025		0.0211318	0.00504951	0.00118956	0.00298786	0.00154838
240.2	-0.0019451	-0.0118391	-0.0058988	-0.0001723	9.278e-05		0.0210153	0.00561844	0.00117566	0.00296783	0.00173837
240.4	-0.0018569	-0.0128668	-0.0067297	-0.000697	-0.0004387		0.0213876	0.00576116	0.00137131	0.00314073	0.00185729
240.6	-0.0020894	-0.0131803	-0.0073674	-0.0008063	-0.0005853		0.0213711	0.0053792	0.00157887	0.00293599	0.0013548
240.8	-0.0023446	-0.0130587	-0.0070947	-0.0004007	-0.0009402		0.0217759	0.0057752	0.00166766	0.0031293	0.00092058
241	-0.0017609	-0.0129682	-0.0069528	-6.004e-05	-0.0009145		0.0218416	0.00648747	0.00260046	0.00348228	0.00146424
241.2	-0.0016592	-0.012675	-0.0070358	0.00012058	-0.0011896		0.0217799	0.00618868	0.00265481	0.00353848	0.00117856
241.4	-0.0020674	-0.0123165	-0.0073716	-0.0003767	-0.0016435		0.0214802	0.00611125	0.00253232	0.00356652	0.0012978
241.6	-0.0011553	-0.0113206	-0.0069427	0.00018973	-0.0005783		0.0222082	0.00708679	0.00328401	0.004055	0.00172257
241.8	-0.0009781	-0.0108686	-0.0069799	0.00078315	-0.0007819		0.0220208	0.00723269	0.00294075	0.00393596	0.0018987
242	-0.0005946	-0.0105602	-0.0066191	0.00153505	-0.0006948		0.0221164	0.00734878	0.00321267	0.00430661	0.00250516
242.2	-0.000427	-0.0101603	-0.0068765	0.00132466	-0.0004528		0.0219766	0.00658338	0.00317475	0.00384315	0.00217056
242.4	-0.0007127	-0.0100841	-0.007268	0.00144265	-0.0007327		0.0219817	0.00677279	0.00256715	0.00374228	0.00185932
242.6	-0.0003497	-0.0098987	-0.006485	0.00176297	-0.0010242		0.021397	0.00603699	0.00226264	0.0033218	0.00147474
242.8	-0.0005042	-0.0096208	-0.007021	0.00141322	-0.0012994		0.0214839	0.00543605	0.00171884	0.0034129	0.0014969
243	-4.862e-05	-0.0092917	-0.0062998	0.0024274	-0.0008907		0.0217896	0.00550914	0.00207672	0.00331195	0.00187578
243.2	0.0005035	-0.0094989	-0.0054722	0.00301698	-0.0006638		0.0222173	0.00595502	0.00208408	0.00341387	0.00167641
243.4	0.00014639	-0.0100458	-0.0055625	0.00259469	-0.0008954		0.0218808	0.00593046	0.00170849	0.00316165	0.00066503
243.6	-0.0001469	-0.0103185	-0.0052175	0.00304031	-0.0004446		0.022091	0.00584823	0.00162174	0.00297578	0.00062826
243.8	-0.0007381	-0.0109017	-0.005607	0.00301549	-0.0002303		0.0216675	0.00579086	0.0011265	0.00259481	0.00022219
244	-0.0011747	-0.0113873	-0.0053744	0.0025886	4.626e-05		0.0216314	0.00549559	0.00123813	0.00238294	-9.702e-05
244.2	-0.0015349	-0.0123004	-0.0055483	0.00262213	0.00017494		0.0216794	0.00539323	0.00090546	0.00174095	-0.0005513
244.4	-0.0017915	-0.0132886	-0.0053774	0.00272346	-0.0002948		0.0214619	0.0045427	0.00046315	0.00179363	-0.0008631
244.6	-0.0016915	-0.013266	-0.0048522	0.00268315	-3.728e-05		0.021144	0.00438024	0.0001915	0.00165378	-0.0015555
244.8	-0.0012964	-0.0134196	-0.0050998	0.00308407	-0.0001974		0.0214962	0.00470834	0.00060333	0.00221865	-0.0015053
245	-0.001026	-0.0138371	-0.0056441	0.00211119	-0.0007652		0.0214761	0.00460553	0.00074686	0.00248232	-0.0013623
245.2	-0.0006448	-0.0127255	-0.005449	0.00207454	-0.0007467		0.0211601	0.00502749	0.00100823	0.00277783	-0.0015406
245.4	-0.0003832	-0.0124424	-0.0053833	0.00125152	-0.0007628		0.0207035	0.0052427	0.0013203	0.00320237	-0.0011932
245.6	1.535e-05	-0.0122243	-0.005975	0.00114755	-0.0006267		0.0209697	0.00620996	0.0020336	0.00406415	-0.000204
245.8	-4.628e-05	-0.012352	-0.0065485	0.00059531	-0.001105		0.0205172	0.00623	0.00238566	0.00452318	0.00026394
246	0.00048032	-0.0126717	-0.0062815	0.00051802	-0.0011328		0.0205442	0.0063872	0.00273363	0.00487698	0.00061314
246.2	0.00025457	-0.0127265	-0.0067484	-9.003e-05	-0.0010216		0.020345	0.00539552	0.00268549	0.00452832	2.531e-05
246.4	0.00058613	-0.0126368	-0.0071459	-0.0003047	-0.001299		0.0203312	0.0055792	0.00253844	0.00500227	0.00061831
246.6	0.00122845	-0.0122167	-0.0072535	-0.0005444	-0.0013634		0.0203695	0.00573925	0.00267572	0.00506526	0.00070372
246.8	0.0014689	-0.011617	-0.0068538	-0.0002071	-0.0011096		0.0213708	0.00604649	0.00324303	0.00606892	0.00156941
247	0.00127905	-0.0122349	-0.0063086	0.0004559	-0.0008537		0.0213865	0.00687447	0.00379966	0.00578876	0.00208236
247.2	0.0009272	-0.0127008	-0.0064038	0.00034292	-0.0011971		0.0219481	0.00785425	0.00397484	0.005998	0.00207053
247.4	-0.0003946	-0.013563	-0.0070756	-2.53e-06	-0.0017568		0.0211822	0.00697662	0.00291453	0.00520846	0.00120725
247.6	-0.0002576	-0.0134005	-0.0069391	0.00087938	-0.001156		0.0215619	0.0064413	0.00261927	0.00484577	0.00127845
247.8	-0.0005503	-0.0140238	-0.0069093	0.00088458	-0.00133		0.0216417	0.00599981	0.0022952	0.00439275	0.00093564
248	-0.0006665	-0.014302	-0.0067188	0.00075285	-0.0021067		0.0213941	0.00531119	0.00191152	0.00398302	0.00104142
248.2	-0.001597	-0.0143906	-0.0068604	0.0009605	-0.0020272		0.0218725	0.00512822	0.00162235	0.00359222	0.00137374
248.4	-0.0015439	-0.0142818	-0.0063337	0.00089958	-0.0017141		0.02162	0.00402749	0.00107825	0.00355909	0.00091864
248.6	-0.0013726	-0.0139566	-0.0062874	0.0009549	-0.0017959		0.0217289	0.00425792	0.0008263	0.00302301	0.00115089
248.8	-0.0013951	-0.0141604	-0.0067704	0.00063428	-0.0022404		0.0221875	0.00432849	0.00118268	0.00299881	0.00187693
249	-0.0015009	-0.0139149	-0.0064783	0.00011098	-0.0024033		0.0221921	0.00425813	0.00107778	0.00298727	0.00214633
249.2	-0.0015497	-0.0133262	-0.0064832	-0.0001554	-0.002002		0.0222182	0.00472403	0.00120322	0.00342069	0.00253639
249.4	-0.0023546	-0.0136417	-0.0068064	-0.0010276	-0.002273		0.0218683	0.00430742	0.00115708	0.0032614	0.00262528
249.6	-0.0029421	-0.0135547	-0.0069318	-0.0008053	-0.0026629		0.0221808	0.0041124	0.00180401	0.00376032	0.00295491
249.8	-0.0024123	-0.0137727	-0.0071554	-0.0009597	-0.0020533		0.0218727	0.00378404	0.00212759	0.0037287	0.00291061
250	-0.0017993	-0.0136183	-0.0065914	4.007e-05	-0.0013034		0.0219887	0.00371043	0.00256104	0.00382732	0.00282825
250.2	-0.0018701	-0.0129639	-0.006561	0.00026836	-0.0010135		0.0220099	0.00290343	0.00254989	0.00352849	0.00288135
250.4	-0.0015967	-0.0125571	-0.0067563	0.00021678	-0.0015324		0.0218013	0.00293961	0.00261575	0.00340847	0.0034002
250.6	-0.0014431	-0.0126203	-0.0065791	0.00017908	-0.0018661		0.0209877	0.00276766	0.00224458	0.00309149	0.00334615
250.8	-0.0022805	-0.0132719	-0.0065101	-0.0002382	-0.0025201		0.0210023	0.00261659	0.0028045	0.00316039	0.00389386
251	-0.0030243	-0.0144903	-0.0070486	-0.0007863	-0.0026683		0.0199263	0.00250312	0.00209118	0.00210315	0.00313482
251.2	-0.0024535	-0.0144823	-0.0067591	-0.0004913	-0.0022594		0.0195838	0.0023472	0.00190008	0.00178201	0.00284553
251.4	-0.0026668	-0.0150102	-0.0067239	-0.0004404	-0.0026651		0.0183326	0.00156251	0.00077354	0.00116789	0.00107472
251.6	-0.0024591	-0.0151843	-0.0071012	-0.0006116	-0.0026366		0.0186571	0.0021778	0.00124964	0.00173179	0.00116506
251.8	-0.0030085	-0.0164217	-0.0077231	-0.0014389	-0.0035994		0.018805	0.00252988	0.00110394	0.00169999	0.00182319
252	-0.0034384	-0.0164205	-0.0080388	-0.0022245	-0.0039073		0.0183107	0.0028628	0.00059814	0.00141782	0.00157888
252.2	-0.0033738	-0.0162115	-0.0078979	-0.0024681	-0.0037398		0.0183368	0.00336373	0.00052219	0.00126182	0.00158754
252.4	-0.003218	-0.0166156	-0.0080799	-0.0031625	-0.0036319		0.0185981	0.00365689	0.00099107	0.00189835	0.00113309
252.6	-0.0028919	-0.0163412	-0.0081024	-0.0031376	-0.0036919		0.0192359	0.00438525	0.00111315	0.00158764	0.00145288
252.8	-0.0032149	-0.0162261	-0.0082184	-0.0036778	-0.0035559		0.0201897	0.00480899	0.0011153	0.00220176	0.00102144
253	-0.0037442	-0.0158744	-0.0082377	-0.0039854	-0.0034217		0.0207125	0.00466247	0.00118202	0.00251359	0.00038648
253.2	-0.0035965	-0.0154964	-0.0080251	-0.0040548	-0.0023364		0.0211975	0.00470383	0.00130773	0.00278756	0.00040028
253.4	-0.0040066	-0.0151649	-0.0081607	-0.004005	-0.002513		0.0218485	0.00484156	0.00212728	0.0033312	0.00051291
253.6	-0.0039566	-0.0149266	-0.0080756	-0.003544	-0.0023056		0.0227155	0.00515161	0.00263335	0.00384449	0.00084961
253.8	-0.003354	-0.014993	-0.0083394	-0.0033091	-0.0017075		0.0227935	0.00548354	0.00281823	0.00380479	0.00130069
254	-0.0037858	-0.0145215	-0.0081522	-0.002665	-0.0016343		0.0225949	0.00540279	0.00307844	0.00362255	0.0017944
254.2	-0.0038185	-0.0142242	-0.0078366	-0.0024548	-0.0019465		0.0223666	0.00481788	0.00280733	0.00348669	0.00230933
254.4	-0.0041963	-0.0145793	-0.0083305	-0.0021723	-0.0024234		0.0218189	0.00457735	0.00271255	0.00364187	0.00259524
254.6	-0.0042421	-0.0152209	-0.0085696	-0.0018028	-0.0029826		0.0209222	0.00418677	0.00197607	0.0036134	0.0029344
254.8	-0.004419	-0.0154926	-0.0080735	-0.0015604	-0.0028405		0.021076	0.00399871	0.0021777	0.00384495	0.00343289
255	-0.0040871	-0.0151664	-0.0078544	-0.0005315	-0.0022189		0.0202679	0.00365298	0.00147595	0.00361958	0.00312259
255.2	-0.003478	-0.0147021	-0.0076097	0.00026953	-0.0024734		0.0194868	0.00311457	0.00065083	0.0033161	0.00276876
255.4	-0.0038475	-0.0146015	-0.0079127	0.00018728	-0.0032527		0.0189638	0.00256447	-0.0001109	0.00316834	0.00220959
255.6	-0.0039365	-0.0144132	-0.0080168	8.178e-05	-0.0032427		0.0188891	0.0026319	-0.0002739	0.00275638	0.00293216
255.8	-0.0037494	-0.0150677	-0.008446	-0.0005976	-0.0036393		0.0190066	0.00292206	-0.0005555	0.00270133	0.00347113
256	-0.0034968	-0.0144285	-0.0081945	-0.000765	-0.0034337		0.0182123	0.00294161	-0.0011229	0.0020169	0.00263649
256.2	-0.0032306	-0.0142284	-0.0078904	-0.0010998	-0.0037038		0.0181951	0.00285488	-0.0007044	0.00178556	0.00288001
256.4	-0.0026334	-0.0134983	-0.0074559	-0.0007078	-0.0029539		0.0187299	0.00273169	-0.0002748	0.00166843	0.0023604
256.6	-0.0022177	-0.0127776	-0.0070725	-0.0003581	-0.0024902		0.0186256	0.00220171	-0.000696	0.00100894	0.00220305
256.8	-0.0023081	-0.0125431	-0.0066031	-0.0003191	-0.0020119		0.0185289	0.00162349	-0.0012973	0.00054664	0.00107398
257	-0.0028005	-0.0122941	-0.0064065	-0.0005943	-0.0016075		0.0187745	0.00074163	-0.0010993	-0.0001709	0.00060244
257.2	-0.0025143	-0.0124691	-0.0067919	-0.0012377	-0.0009258		0.0194485	0.00126237	-0.0007065	-3.16e-06	0.00074371
257.4	-0.0032112	-0.0127201	-0.0071306	-0.0016943	-0.0015867		0.0197766	0.00165214	-9.963e-05	2.319e-05	0.00053133
257.6	-0.0032433	-0.0128803	-0.0073176	-0.0021003	-0.001725		0.0197372	0.00165532	0.00033796	-0.0003084	0.00044607
257.8	-0.0036403	-0.0136789	-0.0079547	-0.0021916	-0.0017667		0.0196632	0.00185478	0.0004072	-0.0003905	0.00039479
258	-0.0041424	-0.0138253	-0.0083008	-0.0022616	-0.001175		0.019955	0.0021368	0.00102101	-1.112e-05	0.00102032
258.2	-0.0041086	-0.013741	-0.0083915	-0.0022347	-0.0013426		0.0209076	0.0029773	0.00176222	0.00101307	0.00137826
258.4	-0.0044312	-0.0136059	-0.00854	-0.0025354	-0.0013601		0.0213312	0.00361706	0.00203028	0.00134617	0.00147726
258.6	-0.0035977	-0.0134886	-0.0082019	-0.0023308	-0.0013688		0.0223569	0.0044239	0.00295059	0.00273412	0.00258078
258.8	-0.0031286	-0.0132912	-0.0080455	-0.001973	-0.001339		0.0223928	0.00460519	0.00302142	0.00356726	0.00287793
259	-0.002874	-0.0133318	-0.0081718	-0.0014815	-0.0016687		0.0224596	0.00503352	0.00337993	0.00388386	0.00304779
259.2	-0.0023188	-0.0137585	-0.0084182	-0.001471	-0.0024145		0.022115	0.00429107	0.00301256	0.00329457	0.00261557
259.4	-0.0019615	-0.0134377	-0.0079936	-0.0013112	-0.0021134		0.0225541	0.00451892	0.0033876	0.00386873	0.00303677
259.6	-0.0013725	-0.0136964	-0.0077744	-0.0011681	-0.0018961		0.0224893	0.00500222	0.00349435	0.00366433	0.00352852
259.8	-0.0009975	-0.0144069	-0.0083951	-0.0015278	-0.0020126		0.0227301	0.00555042	0.00349566	0.00429228	0.0034304
260	-0.0005905	-0.0136346	-0.007658	-0.0009951	-0.0021282		0.0230416	0.00596241	0.00344206	0.00445307	0.00374828
260.2	-8.98e-05	-0.0136737	-0.0069607	-0.0004254	-0.0022754		0.0228279	0.00559914	0.00363471	0.00364551	0.0037132
260.4	0.00066082	-0.013405	-0.00669	0.00065882	-0.0021728		0.0223406	0.00480982	0.00302632	0.00311854	0.00299646
260.6	0.00099104	-0.013439	-0.0065037	0.00127454	-0.0018788		0.021641	0.0045651	0.00262506	0.00257426	0.00262037
260.8	0.00103193	-0.0132264	-0.0054985	0.00173173	-0.0018165		0.0215876	0.00416035	0.00201256	0.00168984	0.00230516
261	0.00059874	-0.0134113	-0.0058795	0.00136382	-0.0016934		0.02161	0.00355859	0.00216462	0.00172043	0.00244889
261.2	0.00029203	-0.0137456	-0.0062996	0.00098562	-0.0020838		0.0210946	0.0037125	0.00218852	0.00176272	0.00227128
261.4	-0.000341	-0.0138088	-0.0062619	0.00103957	-0.0026338		0.0201602	0.00325444	0.00192898	0.00183288	0.00175096
261.6	-0.0006989	-0.0140691	-0.0064006	0.00086268	-0.0031159		0.0194711	0.00294573	0.00095189	0.00154451	0.00122555
261.8	-0.0018876	-0.0146093	-0.0068453	0.0006014	-0.0030909		0.0191586	0.00312944	0.00011316	0.00134287	0.00044412
262	-0.0026176	-0.0142188	-0.0064994	-0.0005044	-0.0032576		0.0192654	0.00313107	0.00065247	0.00143899	0.00052602
262.2	-0.0033384	-0.0139922	-0.0064048	-0.0008199	-0.0035276		0.0195373	0.00317424	0.00035706	0.00110802	-6.12e-05
262.4	-0.0036698	-0.0133962	-0.0063206	-0.0011595	-0.0036394		0.0199866	0.00350107	0.0007901	0.00133396	0.0002476
262.6	-0.003716	-0.0136283	-0.0062857	-0.0011246	-0.0043574		0.0201816	0.00391003	0.00103148	0.00224522	0.00066486
262.8	-0.0045729	-0.0140022	-0.0065212	-0.0016912	-0.0052035		0.0189273	0.00272707	0.0002277	0.00154119	1.955e-05
263	-0.0048741	-0.0144928	-0.0065359	-0.002184	-0.0055032		0.01871	0.0027468	0.00029457	0.00131987	-0.0001083
263.2	-0.0044309	-0.0145511	-0.0065709	-0.002022	-0.0053302		0.0185168	0.00181684	-0.0006236	0.00067779	-0.0003887
263.4	-0.0042817	-0.0139072	-0.0060156	-0.0019011	-0.0045017		0.0186472	0.00164599	-0.0008465	0.00134246	-0.0001845
263.6	-0.0039695	-0.0136795	-0.0061129	-0.0021616	-0.0039164		0.0186414	0.00138138	-0.0007263	0.00078613	-0.0002116
263.8	-0.0036972	-0.0131844	-0.0064813	-0.0023601	-0.0036682		0.0194426	0.00206729	-5.892e-05	0.00125856	-4.482e-05
264	-0.0037431	-0.0127847	-0.0061255	-0.0024817	-0.0037238		0.0197916	0.00220775	0.00048289	0.00093302	0.00052793
264.2	-0.0032889	-0.0133244	-0.0061427	-0.0023387	-0.0035469		0.019727	0.00156511	0.00102541	-0.0001741	0.00046391
264.4	-0.0030881	-0.0133444	-0.0062678	-0.0020194	-0.0030329		0.0200863	0.0015214	0.00154616	0.00038408	0.00080021
264.6	-0.0025656	-0.0130246	-0.0058652	-0.0017307	-0.0019148		0.0205065	0.00257659	0.0020231	0.00102235	0.00180402
264.8	-0.0023268	-0.0133807	-0.0056284	-0.001401	-0.0018177		0.0209493	0.00305509	0.00285152	0.00137237	0.0025691
265	-0.0019162	-0.0132259	-0.0057456	-0.0009543	-0.0013915		0.0218679	0.00362979	0.00378067	0.00259677	0.00303771
265.2	-0.0017416	-0.0127869	-0.0054456	-0.0002452	-0.0014269		0.021564	0.0042334	0.00368979	0.00319291	0.00273167
265.4	-0.0011176	-0.0126987	-0.0054769	0.00025861	-0.0013941		0.0215197	0.00450611	0.00355942	0.00391292	0.00245175
265.6	-0.0011677	-0.0127774	-0.0055365	0.00048475	-0.0014046		0.0218233	0.0047022	0.00326762	0.00408602	0.00226257
265.8	-0.0020852	-0.0131996	-0.005905	0.00050051	-0.0019573		0.0217642	0.00476266	0.00341791	0.00408263	0.00223086
266	-0.002603	-0.0133589	-0.0060665	0.00030332	-0.0025038		0.0222609	0.00445636	0.00390874	0.00426616	0.00277629
266.2	-0.0034924	-0.0139216	-0.0064195	0.00073989	-0.0029303		0.022762	0.00469055	0.00392698	0.00415993	0.00269356
266.4	-0.0037254	-0.0141171	-0.0065784	0.00106197	-0.0032483		0.0229556	0.00578314	0.00416842	0.00472188	0.00352012
266.6	-0.0034458	-0.0145205	-0.0061777	0.00131491	-0.0033503		0.0223917	0.00509499	0.00348174	0.00454792	0.00323004
266.8	-0.0032545	-0.0148121	-0.0058042	0.00092078	-0.0033969		0.0221288	0.00440956	0.00311666	0.00428798	0.00331413
267	-0.0026491	-0.014691	-0.0056128	0.00152687	-0.0033552		0.0223057	0.00432491	0.00284381	0.00437398	0.00326235
267.2	-0.0021601	-0.0148578	-0.005412	0.00218322	-0.0029602		0.0224104	0.00353662	0.00260993	0.00446328	0.00256647
267.4	-0.0020211	-0.0140173	-0.0047475	0.00213715	-0.0021929		0.0216579	0.00290972	0.00256184	0.00440932	0.00178455
267.6	-0.0025393	-0.0141608	-0.0050184	0.00130408	-0.0021419		0.021653	0.0032378	0.00308783	0.00408985	0.00172899
267.8	-0.0025167	-0.0140987	-0.0057563	0.00049909	-0.0019053		0.0214711	0.0034603	0.00327048	0.0040204	0.00164316
268	-0.0030665	-0.014515	-0.0057063	-0.000355	-0.0019234		0.0210336	0.00295002	0.00336986	0.00363514	0.00119254
268.2	-0.0022697	-0.0142313	-0.0056636	-0.0005626	-0.0017729		0.020635	0.00267405	0.00376835	0.00358611	0.00107195
268.4	-0.0026803	-0.0141657	-0.0055808	-0.0008175	-0.0018134		0.0204141	0.00245156	0.00385245	0.00371819	0.00103559
268.6	-0.0021479	-0.0138079	-0.0055551	-0.001072	-0.0018366		0.0204162	0.00277285	0.00386603	0.00360972	0.00110139
268.8	-0.0020761	-0.013054	-0.0047154	-0.0004521	-0.0013297		0.0204286	0.00288546	0.00457316	0.00359633	0.00147651
269	-0.0020384	-0.0116632	-0.0044735	6.21e-05	-0.0014386		0.0205867	0.00290261	0.00520459	0.00396666	0.00192347
269.2	-0.0019527	-0.0111355	-0.0045022	0.00036652	-0.0016627		0.0195908	0.00187006	0.00432618	0.00325595	0.00107995
269.4	-0.0020931	-0.0112405	-0.0047655	-8.08e-05	-0.0020123		0.0195828	0.00130116	0.00435822	0.00318322	0.00127834
269.6	-0.0025764	-0.0110339	-0.0052822	-0.0006292	-0.0024216		0.0191721	0.00099815	0.00421624	0.00275688	0.00117783
269.8	-0.0031123	-0.0117197	-0.0052173	-0.0006896	-0.0030422		0.0190077	0.00057923	0.0038809	0.00227912	0.00095566
270	-0.0034464	-0.0119995	-0.0056788	-0.0009886	-0.0031047		0.0195452	0.00090239	0.00358965	0.00225395	0.00102071
270.2	-0.0033924	-0.0120603	-0.0059144	-0.0007466	-0.0028296		0.0195531	0.00129086	0.00312155	0.00167695	0.00093136
270.4	-0.0031512	-0.0119065	-0.005887	-0.0003217	-0.002586		0.0194625	0.00147689	0.00254472	0.00165976	0.0010005
270.6	-0.0031049	-0.0125693	-0.0062052	-0.0010681	-0.0028188		0.0193587	0.00105917	0.00192236	0.00177377	0.00073699
270.8	-0.0031955	-0.0127334	-0.006275	-0.0013132	-0.0030138		0.0191213	0.00132394	0.0011216	0.00160452	0.00036382
271	-0.0032427	-0.0129581	-0.0065932	-0.0012554	-0.0034556		0.0192705	0.00143886	0.00041932	0.00128679	-0.0002593
271.2	-0.003739	-0.0141387	-0.0075644	-0.0020975	-0.0039842		0.019333	0.00153651	0.00033317	0.00142776	-0.0008381
271.4	-0.0035123	-0.0138203	-0.0069824	-0.0021146	-0.0031545		0.0190741	0.00209478	-0.0001353	0.00112613	-0.0012175
271.6	-0.0039038	-0.0150683	-0.0076234	-0.0029863	-0.003415		0.019424	0.00242793	-0.0003201	0.00164192	-0.0006453
271.8	-0.0045303	-0.015454	-0.0080902	-0.0030797	-0.0034913		0.0191987	0.0021426	-0.0004251	0.00167	-0.0010438
272	-0.0046504	-0.0159575	-0.0081964	-0.0028714	-0.0037776		0.0196887	0.00226362	-0.0001394	0.00229802	-0.00078
272.2	-0.0047081	-0.016001	-0.0079288	-0.0026169	-0.0034929		0.0198817	0.00240072	8.983e-05	0.00235533	-0.0004126
272.4	-0.0051781	-0.0161947	-0.0077008	-0.0026564	-0.0035162		0.0204241	0.00213207	0.00043012	0.00220682	6.21e-06
272.6	-0.0051186	-0.0161077	-0.0077644	-0.0023324	-0.0032078		0.020715	0.00243443	0.00076341	0.00240708	0.00042459
272.8	-0.0056476	-0.0159476	-0.0071337	-0.0016347	-0.0029241		0.0207915	0.00276913	0.00133093	0.00256177	0.00094114
273	-0.0057896	-0.015725	-0.007134	-0.0014814	-0.0033038		0.021021	0.00291789	0.00183931	0.00249681	0.00107504
273.2	-0.0052533	-0.0158278	-0.0065609	-0.0012794	-0.0025188		0.0216784	0.00277557	0.00209954	0.00269054	0.00136487
273.4	-0.0049584	-0.0157141	-0.006259	-0.0009967	-0.0021795		0.0219049	0.00296165	0.00282825	0.00321315	0.0013702
273.6	-0.0049463	-0.0152235	-0.0065853	-0.001318	-0.0024605		0.0218361	0.00328434	0.0033233	0.00329807	0.00155394
273.8	-0.0054654	-0.0156086	-0.0068236	-0.0013221	-0.0026071		0.0218514	0.0028937	0.00296653	0.00375097	0.00151756
274	-0.0053855	-0.0149055	-0.0073713	-0.0015723	-0.0026141		0.0220132	0.00368729	0.00371052	0.00458307	0.00218219
274.2	-0.0051223	-0.0141064	-0.007156	-0.0013654	-0.0022739		0.0221141	0.00363352	0.00397909	0.00497574	0.00315003
274.4	-0.0051408	-0.0135053	-0.0069885	-0.0012451	-0.0022997		0.0219316	0.00359782	0.00387711	0.00530004	0.00312031
274.6	-0.0046782	-0.013291	-0.0067646	-0.0016775	-0.001777		0.0216639	0.00359305	0.00332102	0.0048696	0.00298542
274.8	-0.0040117	-0.0122906	-0.0061309	-0.001139	-0.0014434		0.0213895	0.0032486	0.00326452	0.00411802	0.00321219
275	-0.0038113	-0.0122827	-0.0062029	-0.0018079	-0.0022122		0.021122	0.00317019	0.00368481	0.00395012	0.00342453
275.2	-0.0035187	-0.0131184	-0.0065287	-0.0021128	-0.0023245		0.0208755	0.00292479	0.00377008	0.00371896	0.00340088
275.4	-0.0025364	-0.0130192	-0.0057288	-0.0017529	-0.0013769		0.0208963	0.00286676	0.00327854	0.00382698	0.00338494
275.6	-0.0020536	-0.0134506	-0.005906	-0.001885	-0.0014285		0.0205687	0.00255747	0.00314907	0.00395276	0.00382927
275.8	-0.0021237	-0.0137586	-0.0059994	-0.0017298	-0.0015799		0.0202388	0.00196409	0.00298244	0.00288833	0.00292768
276	-0.0011163	-0.0141593	-0.0056858	-0.0018251	-0.0011711		0.0199975	0.00156191	0.00230058	0.0027275	0.00288136
276.2	-0.0012129	-0.014531	-0.0048843	-0.0024755	-0.0008099		0.0192764	0.0013967	0.00162826	0.00184378	0.00224554
276.4	-0.0008963	-0.0147303	-0.0051508	-0.0027548	-0.0010071		0.018376	0.00037548	0.00081178	0.00105332	0.00135647
276.6	-0.001661	-0.0151544	-0.0055141	-0.0029029	-0.0013611		0.0174824	0.00052765	0.0002489	0.00077615	0.00074168
276.8	-0.0015538	-0.0156768	-0.0053567	-0.0024465	-0.001242		0.017516	0.00083915	0.00019251	0.00080962	0.00094257
277	-0.0016933	-0.0153818	-0.0054796	-0.00268	-0.0012746		0.0177685	0.00148761	0.0007126	0.0012719	0.00130872
277.2	-0.0018272	-0.0153998	-0.0053728	-0.0022337	-0.0015035		0.018169	0.00115328	0.00086241	0.00120413	0.00110097
277.4	-0.0023344	-0.0149196	-0.0060187	-0.0020665	-0.0016724		0.0182886	0.00136775	0.00063504	0.00120133	0.00105868
277.6	-0.0026606	-0.0147933	-0.0062713	-0.0023074	-0.0020049		0.018046	0.0014816	0.00080973	0.00127514	0.00157922
277.8	-0.0031049	-0.0145523	-0.0069465	-0.0019496	-0.0017693		0.0180999	0.00189799	0.00108217	0.0018188	0.00207556
278	-0.0027277	-0.0133995	-0.0066839	-0.0010266	-0.0013072		0.0187628	0.00273567	0.001792	0.00212368	0.00286288
278.2	-0.0032622	-0.0128052	-0.0066679	-0.0002966	-0.0011301		0.0191905	0.00255574	0.00155299	0.0020949	0.00306793
278.4	-0.0031945	-0.011805	-0.0064844	0.00060074	-0.0007531		0.0188767	0.00235994	0.00134674	0.00177678	0.00282014
278.6	-0.0031165	-0.0112932	-0.0060952	0.00104438	-0.0008024		0.0187133	0.00241119	0.00119346	0.00110543	0.00246636
278.8	-0.0033465	-0.010867	-0.0066214	0.00141815	-0.001405		0.0183009	0.00249631	0.00131471	0.00138039	0.00284388
279	-0.0029941	-0.0108819	-0.0065016	0.00122926	-0.0016653		0.0176015	0.00211089	0.00072359	0.0015237	0.0021275
279.2	-0.0030695	-0.0118214	-0.0068004	0.00120061	-0.0017		0.0181606	0.00241828	0.0008568	0.00143716	0.00202973
279.4	-0.0027864	-0.0117399	-0.0071181	0.000779	-0.0013723		0.0185294	0.00230547	0.00080662	0.00179811	0.00172449
279.6	-0.0028509	-0.0120381	-0.0072546	0.00014974	-0.0018544		0.0179721	0.00188603	0.00103166	0.00182643	0.00136891
279.8	-0.0029425	-0.0133119	-0.0074946	-0.0004543	-0.0023266		0.0180836	0.00115361	0.00032627	0.00137123	0.00064247
280	-0.0031641	-0.0143947	-0.0079262	-0.0014315	-0.0028677		0.0178188	0.00080078	-0.0003252	0.00132541	0.00075581
280.2	-0.0033186	-0.0150593	-0.0078923	-0.0024381	-0.0031316		0.0178418	0.00090362	-6.069e-05	0.00142217	0.00078364
280.4	-0.0033411	-0.015536	-0.0084574	-0.0028857	-0.0034291		0.0174015	0.0003143	-1.149e-05	0.00136637	0.00048389
280.6	-0.0036244	-0.0162684	-0.0084807	-0.0028746	-0.0035201		0.017543	0.00038284	-1.656e-05	0.00175955	0.00109029
280.8	-0.0031433	-0.0167543	-0.0079833	-0.0028312	-0.0031041		0.0180267	0.00057963	-2.709e-05	0.00179807	0.00175661
281	-0.0034835	-0.016718	-0.0078849	-0.0029836	-0.0031283		0.0185627	0.00110115	0.00043726	0.0019996	0.00199815
281.2	-0.0034412	-0.0165022	-0.0072184	-0.0025296	-0.0031237		0.0190694	0.00084269	0.00040118	0.00151725	0.00193293
281.4	-0.0032191	-0.0159516	-0.0074195	-0.0026109	-0.0025293		0.0193238	0.00171228	0.00049882	0.00194773	0.00279023
281.6	-0.0027283	-0.0156651	-0.0066778	-0.0025501	-0.0018822		0.0192518	0.00232426	0.00093056	0.00171887	0.00290781
281.8	-0.0022862	-0.0146458	-0.0065369	-0.002037	-0.0013136		0.0194545	0.00289208	0.0010008	0.00165769	0.00302123
282	-0.002043	-0.0141882	-0.0057201	-0.0018801	-0.0010183		0.0195251	0.00266215	0.00048982	0.00141128	0.00275757
282.2	-0.0022291	-0.0135126	-0.0057986	-0.0017109	-0.0006601		0.0192981	0.00231741	8.213e-05	0.00153399	0.00259149
282.4	-0.0017517	-0.0125143	-0.0050049	-0.0009217	0.0002375		0.0187311	0.00171365	-0.0004512	0.00108967	0.00227832
282.6	-0.0019006	-0.0117012	-0.0043133	0.00012119	0.00068039		0.018777	0.0015816	-0.0007418	0.00092996	0.00118653
282.8	-0.0019424	-0.0115928	-0.0044367	1.118e-05	0.00065136		0.0186294	0.00157007	-0.0003825	0.00139058	0.00127377
283	-0.0015111	-0.0113157	-0.003787	0.00044493	0.00078087		0.0189546	0.00204666	0.00045275	0.00191827	0.00127104
283.2	-0.0022528	-0.0119942	-0.0043317	0.00022652	-4.955e-05		0.0200481	0.00305915	0.00153038	0.00232803	0.00156068
283.4	-0.0026142	-0.0116998	-0.0047123	3.657e-05	-0.000239		0.0197598	0.00286217	0.00163041	0.00277814	0.00118357
283.6	-0.0025262	-0.0117421	-0.0046287	0.00050409	-0.0002668		0.0194911	0.00241242	0.00173799	0.00281465	0.00062302
283.8	-0.0026566	-0.0123369	-0.0050368	0.0003972	-0.0005374		0.0202009	0.00285982	0.00177858	0.00283788	0.00068926
284	-0.0022078	-0.0123166	-0.0053844	0.00025564	-0.0005749		0.0202089	0.00298422	0.00214033	0.00306747	0.00065686
284.2	-0.001743	-0.0122339	-0.0058336	0.00051113	-0.0006244		0.0198638	0.00251128	0.00210068	0.00360762	0.00053387
284.4	-0.0017402	-0.0123378	-0.0063117	0.00105064	-0.0010447		0.0199351	0.00253311	0.00176689	0.00351161	0.00045398
284.6	-0.0021406	-0.0128637	-0.0063443	0.00091695	-0.0009243		0.0202463	0.00263588	0.00130047	0.00364331	0.00131109
284.8	-0.0023291	-0.013063	-0.0065298	0.00093683	-0.0009833		0.0200214	0.00287563	0.00161156	0.00356166	0.0012628
285	-0.0018202	-0.0129821	-0.0064865	0.00094406	-0.0009879		0.0198242	0.00299042	0.00163524	0.00331825	0.00144757
285.2	-0.0019454	-0.0126881	-0.0062352	0.00060951	-0.001407		0.0197548	0.00299845	0.00187308	0.00376474	0.00149021
285.4	-0.0020222	-0.012988	-0.0061816	7.714e-05	-0.001321		0.0192862	0.00296027	0.00134016	0.00362263	0.00153372
285.6	-0.0020185	-0.0130066	-0.006377	-0.0003172	-0.0013641		0.018767	0.00271911	0.00089933	0.0032532	0.00112292
285.8	-0.0024588	-0.0136865	-0.0067885	-0.000616	-0.0019592		0.0177039	0.00120809	-0.0002114	0.0022678	0.00067848
286	-0.0030335	-0.0145832	-0.0070154	-0.0008988	-0.001877		0.0177604	0.00062184	-0.000667	0.00208172	0.00111089
286.2	-0.0034606	-0.0144461	-0.0075678	-0.0004186	-0.0012344		0.0171763	4.532e-05	-0.0011382	0.00176565	0.00132569
286.4	-0.0036924	-0.0144865	-0.0071318	-8.511e-05	-0.0007326		0.0175378	0.0001196	-0.0006562	0.0017611	0.00151268
286.6	-0.0041422	-0.0147425	-0.0072874	0.00044506	-0.0010405		0.0179414	0.00041347	7.839e-05	0.0021218	0.00162828
286.8	-0.0034127	-0.014504	-0.0072386	0.00029441	-0.0013202		0.0177869	0.00056261	0.00099005	0.00228366	0.00222954
287	-0.0035053	-0.0145496	-0.0074479	0.00085734	-0.0016926		0.0181271	0.00131737	0.00132931	0.00239861	0.00255915
287.2	-0.0039231	-0.0145467	-0.0078728	0.00063102	-0.0020557		0.0185318	0.00169606	0.00198974	0.00293629	0.00271567
287.4	-0.0040722	-0.0144221	-0.0074531	0.00098403	-0.0017181		0.0182645	0.00145265	0.00215448	0.00280221	0.00227187
287.6	-0.0036887	-0.0141794	-0.0074492	0.00137244	-0.0008004		0.0186186	0.00161708	0.0023503	0.00254384	0.00212026
287.8	-0.0036661	-0.0135878	-0.0072599	0.00137912	-0.0004467		0.0194123	0.0024369	0.00242411	0.00317969	0.00250066
288	-0.0033366	-0.0125311	-0.0070828	0.00139102	0.00024548		0.0192577	0.00229213	0.00197907	0.00343421	0.00228542
288.2	-0.0037736	-0.0129298	-0.0074898	0.00149456	0.00023459		0.0191504	0.0025291	0.00130604	0.00353001	0.00219711
288.4	-0.0036339	-0.0126927	-0.006895	0.00175741	0.00079715		0.0196397	0.00290271	0.00035355	0.00327504	0.00229044
288.6	-0.0042197	-0.0129252	-0.0065334	0.00126516	0.00139622		0.019378	0.00236769	-7.022e-05	0.00322046	0.00217047
288.8	-0.0037001	-0.0129616	-0.0061427	0.00191002	0.00188968		0.018676	0.00187794	-0.0004328	0.00290092	0.00142305
289	-0.0031163	-0.0124355	-0.005133	0.00150697	0.00224912		0.018495	0.00133153	-0.0012366	0.00263983	0.0010577
289.2	-0.0035357	-0.0130359	-0.0053871	0.00084602	0.00201131		0.0186439	0.00115473	-0.0014779	0.00322966	0.00075556
289.4	-0.0035793	-0.0130749	-0.0048861	0.00098541	0.00200625		0.0178013	0.00030424	-0.0027352	0.00227731	-0.0003666
289.6	-0.0043187	-0.0131531	-0.0053054	0.00061725	0.00163029		0.0170848	-0.0007183	-0.003531	0.0018415	-0.0011825
289.8	-0.0048761	-0.0136427	-0.0055483	-3.848e-05	0.00146394		0.0167629	-0.0011065	-0.0041572	0.00093447	-0.0010413
290	-0.0047365	-0.0134138	-0.0053653	0.00013225	0.00168236		0.0167801	-0.0010866	-0.0042805	0.00061287	-0.0012127
290.2	-0.0047955	-0.0135905	-0.0055898	-0.0007106	0.0015348		0.0158758	-0.0013872	-0.0041313	0.00023809	-0.0019036
290.4	-0.0041364	-0.0136858	-0.0050827	-0.0010647	0.00137479		0.0162828	-0.0012808	-0.0029694	0.00079515	-0.0016546
290.6	-0.0039661	-0.0135954	-0.0050493	-0.0009827	0.00085278		0.0163081	-0.0011309	-0.0020622	0.0013797	-0.0014285
290.8	-0.0035104	-0.0133023	-0.0048955	-0.0011159	0.00085337		0.0159049	-0.0015117	-0.0017805	0.00162912	-0.001523
291	-0.0040899	-0.0132439	-0.0052615	-0.0008106	0.00075348		0.0167889	-0.0008437	-0.0003516	0.00209315	-0.0006348
291.2	-0.0037965	-0.0126101	-0.0047923	-0.0008045	0.0002456		0.0171731	2.307e-05	0.00081744	0.00266594	-0.0001151
291.4	-0.0037911	-0.0126122	-0.0048764	-0.0010221	8.582e-05		0.0170194	4.729e-05	0.00085836	0.00200769	0.000219
291.6	-0.0039059	-0.0121034	-0.0058872	-0.0009995	0.0004687		0.0176164	0.00063768	0.00137984	0.00259322	0.00078918
291.8	-0.0039559	-0.0114412	-0.0051973	-0.0010073	0.00100484		0.0176059	0.00107292	0.00131992	0.00296931	0.00112086
292	-0.004147	-0.0113963	-0.0055588	-0.001139	0.00121585		0.0179476	0.00094716	0.00169017	0.0036736	0.0016836
292.2	-0.0039233	-0.0118208	-0.0059526	-0.0004857	0.00129367		0.0175318	0.0007582	0.0012069	0.00360097	0.00166844
292.4	-0.0038277	-0.0110374	-0.0059625	0.00026625	0.00162571		0.017825	0.00051532	0.00067735	0.00397675	0.00210915
292.6	-0.0043633	-0.0113491	-0.0067005	0.00041205	0.00109846		0.0177557	0.00020534	0.00119086	0.00435732	0.00183654
292.8	-0.0034336	-0.0108231	-0.0069029	0.00098702	0.00080129		0.0180319	0.00059466	0.00127597	0.00434393	0.00182999
293	-0.0029336	-0.0107201	-0.0063685	0.00144444	0.00038038		0.0181922	0.00024192	0.00118311	0.00446545	0.00219091
293.2	-0.0024473	-0.0108843	-0.0069841	0.00198853	7.581e-05		0.017857	3.94e-06	0.00067826	0.00367176	0.00210199
293.4	-0.0029919	-0.01065	-0.0065108	0.00235247	-0.0002607		0.0177099	2.33e-05	0.00021742	0.00333435	0.00170935
293.6	-0.0035005	-0.0112798	-0.0070949	0.00210579	-0.0006363		0.0172039	-0.0006591	-0.0001201	0.00269185	0.00123692
293.8	-0.0033539	-0.0118386	-0.0076484	0.00138421	-0.001556		0.0167959	-0.0003476	-0.0007922	0.00180914	0.00090713
294	-0.003669	-0.0124895	-0.0078028	0.00129121	-0.0023549		0.016355	-0.0006954	-0.0006357	0.00137953	0.00016524
294.2	-0.0034725	-0.0133023	-0.0081617	0.00060411	-0.0029666		0.0162058	-0.0006428	-0.0004684	0.00175965	0.00021414
294.4	-0.0027311	-0.0133392	-0.0079079	0.0011802	-0.0028375		0.0165007	-0.0007068	-0.000116	0.00265488	0.0008228
294.6	-0.00265	-0.0134857	-0.0077836	0.00112656	-0.0025862		0.017018	-2.299e-05	0.00041433	0.00376317	0.00087852
294.8	-0.002414	-0.0137861	-0.0074848	0.00124023	-0.002677		0.0171779	-0.0002192	-2.183e-05	0.00371321	0.00056268
295	-0.0026133	-0.0138045	-0.0073759	0.00143703	-0.002979		0.0172661	0.0003454	0.00065043	0.00376608	0.00100105
295.2	-0.0025127	-0.014284	-0.0073426	0.00103094	-0.0035611		0.0166742	0.0001606	5.107e-05	0.00318381	0.0004274
295.4	-0.0030522	-0.0148992	-0.0081115	0.00012099	-0.0032347		0.0172428	0.00033526	0.00022558	0.00308951	0.00050834
295.6	-0.0031925	-0.0154171	-0.0081272	-0.0003476	-0.0029074		0.0178728	0.00075672	0.00052969	0.00358854	0.00038806
295.8	-0.0031449	-0.0154667	-0.0073538	-0.0005499	-0.0022556		0.0176182	0.00075018	0.00058084	0.00353582	0.00050339
296	-0.0028088	-0.0152196	-0.0072097	-0.000372	-0.0020584		0.0180419	-0.0002241	0.00033907	0.00347269	0.00016256
296.2	-0.0030148	-0.0153052	-0.0073513	-0.0004401	-0.0019869		0.017436	-0.0004804	-0.0001282	0.00293914	8.017e-05
296.4	-0.0035566	-0.0148457	-0.007003	-0.00053	-0.0014972		0.018216	6.081e-05	0.00053714	0.00359853	0.000503
296.6	-0.0032188	-0.0149965	-0.0068158	-0.000801	-0.0019305		0.0183267	-0.0001131	0.00053089	0.00333739	4.72e-05
296.8	-0.0029058	-0.0146806	-0.0064122	-0.0004386	-0.0018431		0.0187959	0.00039206	0.00078467	0.00295605	0.00062523
297	-0.0026507	-0.0145301	-0.0057273	-0.0001605	-0.0009154		0.0184733	0.00025231	6.398e-05	0.00240961	0.00065931
297.2	-0.0024305	-0.0144852	-0.0060439	-0.0003557	-0.0008221		0.0189739	0.00028311	-0.0001724	0.00183734	0.00065902
297.4	-0.0023805	-0.0143402	-0.0058711	8.147e-05	-0.0004238		0.0195942	0.0012202	-3.42e-06	0.00234154	0.00087321
297.6	-0.002916	-0.0146219	-0.0064352	1.047e-05	-0.0009303		0.0195224	0.00113268	0.00029647	0.00219683	0.00077096
297.8	-0.0028874	-0.0143793	-0.0067945	-0.0001875	-0.0010874		0.0192703	0.0017479	-0.0001008	0.00210093	0.00080081
298	-0.002902	-0.0139408	-0.0069775	0.00012704	-0.0009558		0.0197051	0.00209457	0.00033503	0.00290143	0.00163676
298.2	-0.0025802	-0.013451	-0.007152	0.0001541	-0.00092		0.0199667	0.00251253	0.00048909	0.00377757	0.00199549
298.4	-0.0019869	-0.0132476	-0.0070442	0.00040458	2.216e-05		0.0200051	0.00250442	0.00042218	0.0040457	0.00211632
298.6	-0.001516	-0.0130501	-0.00627	0.00076306	0.00013181		0.0199811	0.00295776	0.00079145	0.00436662	0.00204382
298.8	-0.0016048	-0.0128758	-0.0063576	0.0013237	-0.0001986		0.0193713	0.00294818	0.00085312	0.00427377	0.00213488
299	-0.0014271	-0.012983	-0.0067622	0.0014206	0.00016385		0.0186571	0.00233987	0.00079954	0.00424037	0.0022648
299.2	-0.0017523	-0.0132173	-0.00669	0.00124348	0.00010643		0.018311	0.00140784	0.00061169	0.00379222	0.00175599
299.4	-0.0018756	-0.0135951	-0.0070574	0.00091642	-0.0001831		0.0181918	0.00150713	0.00097876	0.00359329	0.00211349
299.6	-0.0018031	-0.0136491	-0.0063011	0.00108324	-1.445e-05		0.0177909	0.0008884	0.00085237	0.00312121	0.00223893
299.8	-0.0019905	-0.0140303	-0.0061255	0.00131521	5.291e-05		0.0180309	0.00069272	0.00092046	0.0032493	0.0029053
300	-0.0018197	-0.0140008	-0.0059638	0.00164219	-8.99e-05		0.0181927	-0.000192	0.00079931	0.00277594	0.00298693
300.2	-0.0017142	-0.0139428	-0.0054692	0.00154976	-7.217e-05		0.0188026	0.00010447	0.00121434	0.00333581	0.00376491
300.4	-0.0018106	-0.0139502	-0.0050694	0.00180877	-6.399e-05		0.0192684	0.00022041	0.0016724	0.00350618	0.00385477
300.6	-0.0016668	-0.0142559	-0.0055454	0.00145222	-0.0005924		0.0195191	0.00068219	0.00162015	0.00314571	0.00406377
300.8	-0.0019651	-0.0145965	-0.0058576	0.00151536	-0.0007779		0.0201394	0.00102368	0.00201431	0.0030049	0.00405164
301	-0.0011965	-0.0144419	-0.0056336	0.00144636	6.9e-06		0.0201734	0.00128817	0.00131229	0.00321239	0.00392854
301.2	-0.0017657	-0.0151742	-0.0061485	0.00176754	-0.0006869		0.0212569	0.00148426	0.00152896	0.00339454	0.00425394
301.4	-0.0021318	-0.0150384	-0.0065244	0.00184215	-0.0008296		0.0214766	0.00203402	0.00184675	0.00387535	0.00401282
301.6	-0.0030066	-0.0151393	-0.006987	0.0013094	-0.0009309		0.0216139	0.00225223	0.00201924	0.00417523	0.00439132
301.8	-0.0023719	-0.014654	-0.00695	0.00120496	-0.00073		0.0214097	0.00209496	0.0014443	0.00388836	0.00426456
302	-0.0025344	-0.0148961	-0.0072805	0.00076042	-0.001094		0.0219074	0.00271356	0.00191256	0.00445294	0.00506745
302.2	-0.0029963	-0.0151996	-0.0072352	0.00047988	-0.0014501		0.0218927	0.00288865	0.00175153	0.00428374	0.00472298
302.4	-0.0033732	-0.015402	-0.0075247	0.00021046	-0.0013281		0.0211183	0.00219285	0.00116986	0.0036619	0.00400148
302.6	-0.0033685	-0.015147	-0.0073577	0.00037124	-0.0016499		0.0206646	0.00192576	0.00121402	0.00387225	0.00357033
302.8	-0.0031139	-0.0149389	-0.0071534	2.22e-06	-0.0013737		0.0196498	0.00128821	0.00076834	0.00364803	0.0031508
303	-0.0031237	-0.0147806	-0.006891	-0.0002496	-0.0011322		0.0196193	0.00067996	3.837e-05	0.00344452	0.00280289
303.2	-0.0038686	-0.0146311	-0.0065421	-0.0005151	-0.0017603		0.0191292	0.00034488	0.00044409	0.00340299	0.00268889
303.4	-0.004075	-0.0149702	-0.0068119	-0.0008332	-0.0021506		0.018859	0.00018098	0.00033379	0.00248878	0.00267145
303.6	-0.0042785	-0.0150135	-0.0061698	-0.0011026	-0.0015951		0.0194611	-0.0001179	0.00041799	0.00239151	0.00242484
303.8	-0.0042382	-0.0150903	-0.0061497	-0.00093	-0.0021423		0.0190876	-0.0005259	0.00032188	0.00210172	0.00199004
304	-0.0039293	-0.0148484	-0.0061952	-0.0005353	-0.0024315		0.0183619	-0.0011723	-0.0003217	0.00141934	0.00138951
304.2	-0.0036083	-0.0151184	-0.0058367	-0.0004641	-0.0026652		0.0180692	-0.0013338	-0.0008335	0.00107228	0.00103464
304.4	-0.0043933	-0.0154792	-0.0067795	-0.0001512	-0.0032229		0.0175141	-0.0015746	-0.0008691	0.00026574	0.00062438
304.6	-0.0040661	-0.0152522	-0.0071298	9.788e-05	-0.002931		0.0175264	-0.0011418	-0.0005504	0.00013275	0.00035313
304.8	-0.0037302	-0.0150571	-0.0068322	0.00015474	-0.0023252		0.0173356	-0.0012948	-0.0012094	-0.0005375	-0.0004095
305	-0.0030491	-0.015181	-0.0068652	0.00068508	-0.0016708		0.0171076	-0.0012011	-0.0014052	-0.0001954	-0.0002544
305.2	-0.0037384	-0.015294	-0.0075116	0.00045903	-0.0018557		0.0178222	-0.0007262	-0.0008237	0.00033433	-9.276e-05
305.4	-0.0033363	-0.014892	-0.0075912	8.371e-05	-0.0011524		0.0174566	-0.0006094	-0.0006909	0.00019075	-0.0001808
305.6	-0.0027824	-0.0145865	-0.0075921	0.00062094	-0.0007831		0.0175834	-0.0003191	-0.0006463	0.00052371	0.00075296
305.8	-0.0028487	-0.0151226	-0.0073726	0.00019596	-0.0011211		0.0176625	0.00013541	-0.0003682	0.00044238	0.00075951
306	-0.0033272	-0.0157031	-0.0076496	-6.833e-05	-0.0011457		0.0182612	0.00111033	0.00036415	0.00143278	0.00186459
306.2	-0.0043166	-0.0156058	-0.0081647	-0.0006129	-0.0015145		0.0178882	0.000898	9.05e-05	0.00144497	0.00147607
306.4	-0.0046206	-0.0151293	-0.0080882	-0.0010347	-0.0014588		0.01773	0.0011771	0.00062402	0.00200635	0.0011165
306.6	-0.0048726	-0.0155013	-0.0077728	-0.0012804	-0.001726		0.0181587	0.00138201	0.00099226	0.00266187	0.00131375
306.8	-0.004944	-0.0151757	-0.0071259	-0.0012758	-0.0015791		0.0178109	0.00172963	0.00111802	0.00301932	0.00167505
307	-0.0051278	-0.0146924	-0.0070018	-0.001801	-0.0019245		0.0185008	0.0024234	0.00129819	0.00369189	0.00188468
307.2	-0.005744	-0.0142621	-0.0072079	-0.0020244	-0.0022853		0.0179059	0.00215226	0.00177425	0.00399396	0.00196538
307.4	-0.0062167	-0.0145666	-0.0075176	-0.0026603	-0.0023957		0.0179528	0.0013997	0.00125768	0.00346053	0.00149588
307.6	-0.0061431	-0.014042	-0.0072623	-0.0024624	-0.0019592		0.0177609	0.00105503	0.00109371	0.00383933	0.00106619
307.8	-0.0061832	-0.0141546	-0.0073779	-0.0020666	-0.0026886		0.0169534	0.0004093	0.00019476	0.00300213	0.00101643
308	-0.0062338	-0.0144686	-0.0079764	-0.0024167	-0.0027752		0.0166621	0.00041671	5.795e-05	0.00291682	0.00107739
308.2	-0.0060701	-0.0144833	-0.0084348	-0.0018179	-0.0026588		0.0168935	0.00045864	-0.0002323	0.00252146	0.00087004
308.4	-0.0061416	-0.0140428	-0.0085182	-0.0012907	-0.0027968		0.0172136	0.00035914	-7.576e-05	0.00257971	0.00050998
308.6	-0.0055803	-0.0136742	-0.0080557	-0.0006012	-0.0020704		0.0171371	0.00040252	-0.0006807	0.00252304	0.00013918
308.8	-0.0057154	-0.0134631	-0.0081978	-0.0004703	-0.0020252		0.0168182	0.00025545	-0.0015976	0.00194916	4.677e-05
309	-0.005248	-0.013319	-0.0083734	5.224e-05	-0.0022978		0.0163425	-0.000355	-0.0020603	0.00174084	-0.0002387
309.2	-0.0050963	-0.0132657	-0.0082422	1.055e-05	-0.0019251		0.0164458	-0.0003943	-0.0021738	0.00170864	-0.000208
309.4	-0.0047268	-0.0130063	-0.0081047	0.00066753	-0.0011899		0.0165241	-0.0007988	-0.0024865	0.0014372	4.022e-05
309.6	-0.004907	-0.0133526	-0.0080689	0.00108078	-0.001237		0.0166334	-0.0007686	-0.0022711	0.00218505	0.00013746
309.8	-0.0049074	-0.0137981	-0.0079194	0.00096978	-0.0016187		0.0168067	-0.0004292	-0.0019343	0.00244445	0.00025242
310	-0.0048918	-0.0142061	-0.0079091	0.00080111	-0.0017967		0.0168256	-0.0005748	-0.0016983	0.00299878	0.00039879
310.2	-0.0053406	-0.0142725	-0.0075914	0.0005226	-0.0023184		0.0164509	-0.0004759	-0.0014918	0.00311942	-0.0001015
310.4	-0.0047077	-0.0147444	-0.0063382	0.00095945	-0.002282		0.0167397	4.804e-05	-0.0003468	0.00355993	4.066e-05
310.6	-0.0047532	-0.0159122	-0.0065344	0.00092349	-0.0029438		0.0169202	0.00056429	4.864e-05	0.00389739	0.00022521
310.8	-0.003692	-0.0153156	-0.0056681	0.00105647	-0.0027232		0.0165898	0.00129094	0.00057876	0.00380413	0.00080673
311	-0.002899	-0.0148951	-0.0047706	0.00056892	-0.0022872		0.0165631	0.00135282	0.0009865	0.00354529	0.00062497
311.2	-0.003321	-0.0152352	-0.0052108	0.00013945	-0.002834		0.0166809	0.00097114	0.00158145	0.00354285	0.00077834
311.4	-0.0034948	-0.0157075	-0.0051572	-0.0002268	-0.0027974		0.0167702	0.00073358	0.00163515	0.00310769	0.00082929
311.6	-0.0028585	-0.0155458	-0.0054442	-0.0004666	-0.0028107		0.0170371	0.00132388	0.00199101	0.0031583	0.00100315
311.8	-0.0031609	-0.0158224	-0.0056375	-0.0012299	-0.0028682		0.0172227	0.00100722	0.00206227	0.00296093	0.00108064
312	-0.0034495	-0.0154815	-0.0062331	-0.001296	-0.0028985		0.0178643	0.00123866	0.00299168	0.00316108	0.00104093
312.2	-0.0030984	-0.0151487	-0.0061273	-0.0007626	-0.0025426		0.017985	0.00125931	0.00225399	0.00290575	0.0006909
312.4	-0.0033122	-0.0154765	-0.0063123	-0.0012944	-0.0030043		0.0175527	0.00019363	0.0020756	0.00278434	0.00034329
312.6	-0.0038184	-0.0156834	-0.0069835	-0.0016288	-0.0028474		0.0173532	0.00014459	0.00128333	0.00261476	2.182e-05
312.8	-0.0035398	-0.0156659	-0.007494	-0.0018396	-0.0025516		0.0169034	-0.000781	0.00054362	0.00167158	-0.0005877
313	-0.0038163	-0.0152817	-0.0077411	-0.0015273	-0.00258		0.0166065	-0.0014115	-5.438e-05	0.00078938	-0.0008094
313.2	-0.0042589	-0.0158532	-0.0081632	-0.0018229	-0.002662		0.0166813	-0.0014755	0.00013245	0.00098637	-5.481e-05
313.4	-0.005082	-0.0162425	-0.0090228	-0.0019156	-0.0028573		0.0172621	-0.0016303	2.888e-05	0.00148363	0.00066962
313.6	-0.0051246	-0.0165933	-0.008929	-0.0013878	-0.0033628		0.016666	-0.0021863	-0.0005215	0.00147578	0.00031264
313.8	-0.0054084	-0.0170211	-0.0092274	-0.0010923	-0.0038535		0.0169491	-0.0020622	-0.0003217	0.00170285	0.00094579
314	-0.0057064	-0.016976	-0.0091014	-0.0011851	-0.0037174		0.0171532	-0.0015878	-0.0001274	0.00235649	0.00083207
314.2	-0.0055465	-0.0171021	-0.0092749	-0.0008844	-0.0037636		0.0171735	-0.001456	-0.0004797	0.00240033	0.00104006
314.4	-0.0050556	-0.0171363	-0.0089552	-0.000637	-0.0031541		0.0174669	-0.0011318	-0.0003788	0.00222279	0.00167508
314.6	-0.0052747	-0.0177113	-0.0093585	-0.0011221	-0.0033934		0.0174522	-0.0009114	-0.0002154	0.00188468	0.00173717
314.8	-0.0050632	-0.0168938	-0.0086208	-0.0005155	-0.0027069		0.0173244	-0.0008887	0.00046994	0.00148978	0.00185577
315	-0.0049265	-0.0166244	-0.0084534	-0.0001646	-0.001916		0.0178001	-0.000205	0.00066692	0.00187964	0.00209345
315.2	-0.0055051	-0.0173983	-0.0092361	-0.0007759	-0.0023932		0.0178181	-0.0003021	0.00032623	0.00167957	0.00198508
315.4	-0.0051292	-0.0166461	-0.0082937	0.00028135	-0.0011484		0.0179054	4.64e-05	0.0004449	0.00209016	0.00247218
315.6	-0.0049091	-0.0159927	-0.0084133	0.00030733	-0.0001979		0.0182204	0.00060903	0.00044248	0.00285988	0.00258656
315.8	-0.005064	-0.015045	-0.0076674	0.00080745	0.00058955		0.0182507	0.0005477	0.00074757	0.00328541	0.00266737
316	-0.0042292	-0.0141148	-0.007247	0.0016311	0.00123512		0.0181448	0.0004645	0.00079101	0.00319563	0.0023635
316.2	-0.0036903	-0.0139045	-0.0067456	0.00159215	0.00227287		0.0179835	0.00048079	0.00070431	0.00342449	0.00211176
316.4	-0.0037624	-0.0143368	-0.0072425	0.00083073	0.00229169		0.0175863	6.83e-06	0.00088063	0.00334265	0.00203713
316.6	-0.0042811	-0.0143514	-0.0074596	0.0002342	0.00204896		0.0180408	0.00042606	0.00076108	0.00368337	0.00221309
316.8	-0.0042977	-0.0146243	-0.0069052	0.00065139	0.00211768		0.0178148	3.242e-05	0.00076944	0.00368955	0.00230907
317	-0.0049891	-0.0147338	-0.0066824	0.00120872	0.00129597		0.0176052	-0.0003367	0.00024015	0.00344213	0.00281456
317.2	-0.004485	-0.0154356	-0.0063395	0.00144945	0.00120915		0.0171887	-0.0006667	0.00021978	0.00375479	0.00335188
317.4	-0.0049304	-0.0157618	-0.0062946	0.00207724	0.00068622		0.0181482	-0.0006504	0.00059997	0.00468565	0.00377051
317.6	-0.0044139	-0.0151705	-0.0055985	0.00254786	0.00065784		0.0186974	-0.0005713	0.00074266	0.00487551	0.00392665
317.8	-0.0048094	-0.0152129	-0.0058191	0.00240374	0.00053091		0.0192943	-0.0001867	0.00143222	0.00529466	0.00427006
318	-0.0046781	-0.0152451	-0.0057297	0.00243678	6.87e-05		0.0195032	-0.0002743	0.00118148	0.0052038	0.00359226
318.2	-0.0040854	-0.0153441	-0.0056889	0.00269575	-8.726e-05		0.019672	-0.0006263	0.00108862	0.00502083	0.00399634
318.4	-0.0043568	-0.0154474	-0.0055008	0.00259638	-0.0006157		0.0199894	-0.0005274	0.00171529	0.00513674	0.00387728
318.6	-0.0046923	-0.0163754	-0.0064434	0.00240138	-0.0018838		0.0199489	-0.0005845	0.00231539	0.0044875	0.00322828
318.8	-0.0040385	-0.0158783	-0.0062474	0.00376482	-0.0019714		0.0200928	-0.0002825	0.00223102	0.00387969	0.0027799
319	-0.0033642	-0.0160505	-0.0063724	0.00414966	-0.0017878		0.0200796	-0.0001904	0.00205939	0.0034923	0.00292862
319.2	-0.0032378	-0.0159799	-0.0064526	0.00394521	-0.0021957		0.0197751	-0.0004152	0.00195424	0.00274881	0.00253005
319.4	-0.0029849	-0.0154926	-0.0063368	0.00381408	-0.0025161		0.019649	-0.0002171	0.0018363	0.00287333	0.00244662
319.6	-0.00296	-0.0151102	-0.0067572	0.00312732	-0.0025858		0.0190274	-0.0003503	0.00138749	0.0027162	0.00191062
319.8	-0.0027112	-0.0144153	-0.0065631	0.00299259	-0.002876		0.0181923	-8.467e-05	0.00132042	0.00215047	0.0016974
320	-0.0029327	-0.0146726	-0.0071627	0.00207712	-0.0029346		0.0175173	-0.0006483	0.00066656	0.00160086	0.00105618
320.2	-0.0036864	-0.0153041	-0.0075234	0.00087203	-0.0032538		0.017458	-0.0004137	0.00031169	0.00179247	0.00115955
320.4	-0.0041979	-0.0155665	-0.0076334	3.29e-05	-0.0037893		0.0165074	-0.0014273	-0.000669	0.00126127	0.00101619
320.6	-0.0052169	-0.0154743	-0.0074704	-7.008e-05	-0.0043335		0.016424	-0.0020069	-0.0012953	0.00157653	0.00096925
320.8	-0.0052488	-0.015083	-0.0073314	0.00043063	-0.004015		0.0158447	-0.0021769	-0.0016741	0.00178651	0.00081021
321	-0.0051688	-0.0152436	-0.0070514	0.00018568	-0.0038026		0.0159566	-0.0024471	-0.00219	0.00191702	0.00123415
321.2	-0.0049494	-0.0149747	-0.0067127	0.00050315	-0.0032439		0.0158605	-0.0023875	-0.0018322	0.00244101	0.00114567
321.4	-0.0057405	-0.0149478	-0.0072089	3.779e-05	-0.0036898		0.0167793	-0.0020279	-0.0014194	0.0031185	0.00138605
321.6	-0.0054081	-0.0149124	-0.0069199	-9.184e-05	-0.0031155		0.0171431	-0.0023089	-0.0012989	0.00320493	0.00175623
321.8	-0.0053871	-0.0151988	-0.0065951	0.00019517	-0.0026867		0.0172223	-0.0020811	-0.0009446	0.00378888	0.00169532
322	-0.0052738	-0.0153466	-0.0068798	0.00027047	-0.0024257		0.0175368	-0.0018541	-0.0005133	0.00383123	0.00197015
322.2	-0.0046475	-0.015136	-0.0066842	0.00064814	-0.0016333		0.0181975	-0.0015121	0.00045078	0.00478116	0.00241665
322.4	-0.0048502	-0.0158664	-0.0069894	0.00031584	-0.0018839		0.0180951	-0.001615	0.00042049	0.00404381	0.00184704
322.6	-0.0045082	-0.0162518	-0.0074085	0.00062813	-0.0014866		0.0183702	-0.0014092	0.00103688	0.00332181	0.00233211
322.8	-0.0036302	-0.0152357	-0.0065694	0.00212834	8.781e-05		0.0185075	-0.001663	0.00118595	0.00319976	0.00238254
323	-0.0028023	-0.0149366	-0.006362	0.00257192	0.00084833		0.0182908	-0.000919	0.00168179	0.00333298	0.00266309
323.2	-0.0029903	-0.0152818	-0.0067157	0.00209307	0.00068122		0.0186498	-0.0002988	0.00222053	0.00375945	0.00277341
323.4	-0.0028781	-0.0153186	-0.0067863	0.00146146	0.00131032		0.0181285	-0.0002643	0.00117338	0.00376919	0.00256997
323.6	-0.0032466	-0.0151487	-0.0061409	0.00166897	0.00143899		0.0179054	0.0005795	0.00114334	0.00413635	0.00286168
323.8	-0.0038745	-0.0153322	-0.0062747	0.00146487	0.00127403		0.0174855	0.00116113	0.00088268	0.00408958	0.00324246
324	-0.0046065	-0.0157966	-0.0063298	0.00142135	0.00118936		0.0178687	0.00139886	0.00035758	0.00441258	0.00341649
324.2	-0.0045617	-0.015608	-0.0055911	0.00163047	0.00105862		0.0176767	0.00162417	-8.416e-05	0.00451244	0.00336976
324.4	-0.0046267	-0.0152348	-0.0048888	0.00240281	0.00129904		0.0173304	0.00102813	-0.0003188	0.00412651	0.00333108
324.6	-0.0049242	-0.0152469	-0.0049947	0.00251248	0.00055511		0.0178561	0.00209702	-3.638e-05	0.00510902	0.00380668
324.8	-0.0052139	-0.0153432	-0.0052702	0.00188987	0.00024837		0.0177291	0.00274173	0.00036948	0.00575795	0.0042794
325	-0.0052155	-0.0160635	-0.0049516	0.0019585	0.00030455		0.0178684	0.00338019	0.00022827	0.00580538	0.00459219
325.2	-0.005467	-0.0157401	-0.0051243	0.00200238	-0.0001556		0.0171676	0.00292223	0.00013508	0.00574888	0.00402316
325.4	-0.0059544	-0.016057	-0.0053149	0.00131735	-0.0008802		0.0173434	0.00244819	2.965e-05	0.00573205	0.00364869
325.6	-0.0066673	-0.0162727	-0.0049943	0.0009604	-0.0011193		0.0172081	0.00200456	6.645e-05	0.00586108	0.0035406
325.8	-0.0072253	-0.0159776	-0.0047081	0.00036401	-0.0013408		0.0173823	0.00192535	0.00064037	0.00555643	0.00356791
326	-0.0073396	-0.0155156	-0.0048484	0.00029597	-0.001379		0.0170589	0.00116011	0.00072701	0.00465193	0.00322696
326.2	-0.0069297	-0.0156087	-0.005143	0.00013348	-0.0012131		0.0169531	0.00051697	0.00079937	0.00412675	0.00266882
326.4	-0.0070462	-0.0158708	-0.0060321	-0.0005322	-0.0016527		0.0160177	-0.0002934	0.00068956	0.00274776	0.00231459
326.6	-0.0065766	-0.0152911	-0.0060498	-0.0002156	-0.0011209		0.0168273	-6.256e-05	0.00206774	0.00329858	0.00298632
326.8	-0.0059964	-0.0143219	-0.0057355	0.00039842	-0.0001988		0.0169915	-7.746e-05	0.00175333	0.00339207	0.00253048
327	-0.005613	-0.0142696	-0.0064562	0.00037821	-7.464e-05		0.0170902	0.00030046	0.00180249	0.00306317	0.00254116
327.2	-0.0058847	-0.0142239	-0.0065735	0.00034224	4.274e-05		0.0172811	-0.0005394	0.00218754	0.00292948	0.00263262
327.4	-0.0054538	-0.0136246	-0.0063995	0.00011967	0.00014383		0.0174513	-0.0008395	0.00162505	0.00274378	0.00282881
327.6	-0.0061001	-0.0139921	-0.0072854	-0.0003112	-0.001321		0.0175682	-0.00075	0.0013257	0.00240494	0.0027893
327.8	-0.0056934	-0.0134307	-0.0078689	-0.0004571	-0.0015156		0.0178858	-0.0013314	0.00088994	0.00231172	0.00263562
328	-0.0056346	-0.0133921	-0.0074128	3.111e-05	-0.001268		0.0181822	-0.0012519	-0.0001457	0.00220636	0.00268803
328.2	-0.005499	-0.0134019	-0.0077984	9.266e-05	-0.0017229		0.0182799	-0.0013624	-0.0001308	0.002013	0.0026366
328.4	-0.0063018	-0.013892	-0.0087589	-0.0004201	-0.0021586		0.017788	-0.0017094	-0.0005976	0.00203891	0.00229804
328.6	-0.0064988	-0.0141855	-0.0095161	-0.0005654	-0.002631		0.0175975	-0.0011383	-0.0009888	0.00285863	0.00239635
328.8	-0.0069854	-0.0145804	-0.0099218	-0.0008967	-0.0020503		0.0172082	-0.0011335	-0.0011546	0.0024265	0.00184781
329	-0.0070217	-0.0148548	-0.0099891	-0.0007327	-0.0017485		0.0169823	-0.0005793	-0.0017413	0.00194178	0.00148822
329.2	-0.0081411	-0.0147876	-0.0106015	-0.0017015	-0.0028477		0.0160872	-0.0012558	-0.0023809	0.00152871	0.00026027
329.4	-0.0088379	-0.0150923	-0.01082	-0.00194	-0.0031976		0.0155708	-0.0014995	-0.0028208	0.00127518	-0.0001366
329.6	-0.0095108	-0.015315	-0.0111679	-0.0024234	-0.0034764		0.0159652	-0.0012067	-0.0028864	0.00148537	0.00023384
329.8	-0.0100275	-0.0153257	-0.0111444	-0.0027685	-0.0033772		0.016171	-0.000978	-0.0021639	0.00165156	0.00046883
330	-0.0101609	-0.0159607	-0.0114393	-0.0026154	-0.003487		0.0156772	-0.0006667	-0.0022695	0.00153922	9.092e-05
330.2	-0.0101988	-0.0163177	-0.0119732	-0.002762	-0.0035215		0.0155653	8.942e-05	-0.0012275	0.00164251	0.00049753
330.4	-0.0103521	-0.0162289	-0.011904	-0.0027232	-0.0032011		0.0155391	0.00062134	-0.0005736	0.00231717	0.00122178
330.6	-0.0098623	-0.0159443	-0.0114521	-0.0021733	-0.0028729		0.0161736	0.00129482	0.0001551	0.00298402	0.00191439
330.8	-0.010344	-0.016066	-0.0116062	-0.0018001	-0.0025712		0.015769	0.0014177	9.441e-05	0.00289654	0.00202824
331	-0.0096266	-0.0164573	-0.0117167	-0.0017794	-0.0024657		0.015863	0.00142182	0.00066177	0.00285292	0.00223953
331.2	-0.0089625	-0.0165069	-0.0108429	-0.0016769	-0.0024697		0.0154816	0.00059921	0.00069316	0.00287088	0.00214873
331.4	-0.0084008	-0.0165564	-0.0103033	-0.0016913	-0.002723		0.0152979	0.00060141	0.00030238	0.00300517	0.00204639
331.6	-0.0088802	-0.0166341	-0.0105284	-0.0017452	-0.0035116		0.0153838	0.00065168	-0.0003715	0.00302331	0.00247266
331.8	-0.008378	-0.0164714	-0.0097361	-0.0012393	-0.0030878		0.01574	0.00018138	-0.0004164	0.0032216	0.0027022
332	-0.0089382	-0.016754	-0.0096427	-0.0012526	-0.0032079		0.0159954	5.707e-05	-0.0010442	0.00325461	0.00298603
332.2	-0.0091468	-0.0164883	-0.0101308	-0.0017229	-0.003326		0.0157305	-0.0003644	-0.0005988	0.00328218	0.00260152
332.4	-0.0086309	-0.0163415	-0.0100399	-0.0019272	-0.0027118		0.0150172	-0.0013544	-0.0009174	0.00327531	0.00176554
332.6	-0.008308	-0.0166083	-0.0094836	-0.0014172	-0.0019719		0.0152988	-0.0012918	-0.0009692	0.00320551	0.00169206
332.8	-0.008476	-0.0171164	-0.0099135	-0.001814	-0.0018661		0.0154428	-0.0018185	-0.0009884	0.00260727	0.00151977
333	-0.0086335	-0.0174168	-0.0104828	-0.0020874	-0.0023146		0.0153298	-0.001816	-0.0013405	0.00245585	0.00171868
333.2	-0.0085234	-0.0168612	-0.0110488	-0.0021023	-0.002963		0.0153411	-0.0024591	-0.0011355	0.00268504	0.00199768
333.4	-0.0078306	-0.0165749	-0.0107185	-0.0015564	-0.0018825		0.0157383	-0.0023486	-0.0005657	0.00306019	0.00264434
333.6	-0.0080651	-0.0166479	-0.0101486	-0.001755	-0.0020152		0.01639	-0.002077	-7.89e-06	0.00343263	0.00296862
333.8	-0.008543	-0.0166625	-0.00938	-0.0013453	-0.001714		0.0157959	-0.0019939	0.00023078	0.00380578	0.0028691
334	-0.0088294	-0.0171664	-0.0096961	-0.0016492	-0.0024273		0.0157044	-0.0016907	0.00047842	0.00386524	0.00347971
334.2	-0.0084302	-0.0167944	-0.0096204	-0.0008355	-0.0021598		0.0150212	-0.0015193	0.00072251	0.00427334	0.00325426
334.4	-0.0080977	-0.0169022	-0.0095386	-0.0006062	-0.0021062		0.0149374	-0.0010823	0.00083439	0.00497726	0.00379407
334.6	-0.0080999	-0.016863	-0.0092544	-9.39e-06	-0.002191		0.0147347	-0.0012243	0.00092227	0.00468882	0.00308357
334.8	-0.0075839	-0.0167636	-0.0091326	0.00032993	-0.0022968		0.0145702	-0.0007096	0.00112912	0.00515712	0.00328458
335	-0.0068603	-0.0165944	-0.0087482	0.00081345	-0.0018358		0.0144581	-0.0013455	0.00074207	0.00488173	0.00229912
335.2	-0.0067777	-0.0165404	-0.0085685	0.00101825	-0.002042		0.0143653	-0.0013982	0.00058559	0.00471432	0.00202748
335.4	-0.0067098	-0.0164612	-0.0083105	0.00169232	-0.002295		0.0145574	-0.0006319	0.00039729	0.00484818	0.00197337
335.6	-0.0069569	-0.0162152	-0.008508	0.00164429	-0.002363		0.0153497	-0.0002603	-3.408e-05	0.00489419	0.00233905
335.8	-0.0068679	-0.0159939	-0.0084303	0.00174009	-0.0019581		0.0153562	-3.777e-05	-0.0001393	0.0045007	0.00184246
336	-0.007557	-0.0156087	-0.0087788	0.00130276	-0.0023432		0.0160204	0.00040817	-6.212e-05	0.00529639	0.00215255
336.2	-0.0078514	-0.0153056	-0.0083107	0.0007171	-0.0018894		0.0158781	0.00053942	7.101e-05	0.00528818	0.001809
336.4	-0.0081093	-0.0157381	-0.0082263	0.00067084	-0.0016079		0.0165456	0.00066044	0.00074344	0.00600319	0.00200333
336.6	-0.0087286	-0.0159793	-0.0084593	0.00042965	-0.0016178		0.0168091	0.00035029	0.00027801	0.00578404	0.00203247
336.8	-0.0095621	-0.0166786	-0.0093422	-0.0001316	-0.0020178		0.0171205	-0.0002769	1.35e-05	0.00565997	0.00217895
337	-0.0099078	-0.0170619	-0.0096368	-0.0006157	-0.0021213		0.0177011	4.787e-05	-0.0001615	0.0060559	0.00249231
337.2	-0.0098644	-0.0162804	-0.0091376	-6.31e-06	-0.0016191		0.0179059	-0.0001118	2.827e-05	0.00651898	0.00328862
337.4	-0.0097887	-0.0161584	-0.0081026	0.00013223	-0.0009619		0.0175692	-0.0005677	-9.05e-06	0.00626325	0.00268257
337.6	-0.0105492	-0.0164859	-0.0073924	-0.0002385	-0.0011753		0.0172175	-0.0010138	-0.0005131	0.00611293	0.00289299
337.8	-0.0108543	-0.0165033	-0.0076251	-0.0003453	-0.0009772		0.017581	-0.0013576	-0.0004984	0.00662393	0.00316959
338	-0.0109346	-0.016665	-0.0079939	-0.0009793	-0.0013279		0.0168363	-0.0021587	-0.0005411	0.00596983	0.0028716
338.2	-0.0105171	-0.0165803	-0.0074596	-3.809e-05	-0.0009826		0.016562	-0.0025709	-0.0005891	0.00620863	0.0023569
338.4	-0.0106983	-0.0172132	-0.0073669	-0.0006513	-0.0017314		0.0166106	-0.0023144	-0.0007061	0.00638122	0.00289328
338.6	-0.0108001	-0.017131	-0.0070343	-0.0003631	-0.001476		0.0163055	-0.0028967	-0.0006345	0.00542096	0.00234914
338.8	-0.0097615	-0.0170634	-0.0074311	-0.0005081	-0.0017314		0.0161704	-0.0029255	-0.0001912	0.00526731	0.00268432
339	-0.0099469	-0.0170864	-0.0074456	-0.0002729	-0.0020535		0.016331	-0.0030507	0.00013958	0.00444609	0.00188874
339.2	-0.0098621	-0.0173464	-0.0079398	-0.0011401	-0.0028399		0.0162819	-0.0021332	0.00040246	0.00392791	0.00193379
339.4	-0.0094253	-0.0168347	-0.0074164	-0.0009653	-0.0025338		0.0162861	-0.0017194	0.00040124	0.00366886	0.00173688
339.6	-0.0094448	-0.0165736	-0.0078166	-0.0013879	-0.0025995		0.0159566	-0.0017916	0.00064267	0.00321456	0.00151883
339.8	-0.0101162	-0.0171349	-0.0087022	-0.002097	-0.0035297		0.0161501	-0.001044	0.00142153	0.00315608	0.0019015
340	-0.0099397	-0.017272	-0.0089547	-0.0024013	-0.0041405		0.0172714	-0.0003869	0.00247695	0.00424192	0.00252571
340.2	-0.0095069	-0.0173027	-0.0085976	-0.0027837	-0.0043522		0.017404	-5.178e-05	0.00300927	0.00428767	0.00227879
340.4	-0.009063	-0.0172975	-0.009322	-0.0023445	-0.003798		0.01829	0.00057252	0.00384569	0.00514354	0.00278125
340.6	-0.0087963	-0.0168646	-0.0095741	-0.0021707	-0.0037245		0.0181112	0.00020701	0.00314616	0.00463377	0.00306315
340.8	-0.0091057	-0.0173065	-0.0102164	-0.002396	-0.0043987		0.0183397	0.00061021	0.00273839	0.00463389	0.0033357
341	-0.0084943	-0.0169331	-0.0102354	-0.0022088	-0.0041251		0.0183882	0.00111605	0.00252323	0.00521668	0.00373449
341.2	-0.0077694	-0.0163958	-0.0100389	-0.0014591	-0.0036175		0.018354	0.00077179	0.00305381	0.00568456	0.00398501
341.4	-0.0073488	-0.0161783	-0.0095844	-0.0014903	-0.0032795		0.0183957	0.00010051	0.00280906	0.00530231	0.00381132
341.6	-0.0077237	-0.0159877	-0.0098293	-0.0009205	-0.0031979		0.0184172	-5.633e-05	0.00257802	0.00577903	0.00441859
341.8	-0.007282	-0.0160291	-0.0103143	-0.0002667	-0.0031468		0.0179439	-0.0005452	0.00185759	0.00530784	0.00411254
342	-0.0073978	-0.0167509	-0.0101547	-0.0003397	-0.0035879		0.016571	-0.0012309	0.00078194	0.00472928	0.00334691
342.2	-0.0073861	-0.0171779	-0.0099582	0.00066813	-0.0037666		0.0164658	-0.0013299	1.496e-05	0.0049706	0.0036543
342.4	-0.0079087	-0.0171727	-0.0100994	0.00076306	-0.0035932		0.0157476	-0.0013102	-0.0007342	0.00490054	0.00334875
342.6	-0.0079143	-0.0166856	-0.0098023	0.00140394	-0.0030541		0.0153165	-0.0015875	-0.0006458	0.00459545	0.00361773
342.8	-0.007536	-0.0163468	-0.0095296	0.00131098	-0.003106		0.0145146	-0.0018975	-0.0013188	0.00408515	0.00320905
343	-0.0077695	-0.0162026	-0.0091258	0.00174004	-0.0031331		0.0142947	-0.0020831	-0.0017355	0.00358694	0.00268726
343.2	-0.008361	-0.0170523	-0.0096411	0.00045527	-0.00343		0.0143403	-0.0018971	-0.001979	0.00319516	0.00268648
343.4	-0.0084011	-0.0173001	-0.0096724	0.00029046	-0.0030023		0.0144388	-0.0021368	-0.0020121	0.00300943	0.00252537
343.6	-0.0084139	-0.0176502	-0.0097854	-0.0005308	-0.0032605		0.0144232	-0.0022593	-0.0018937	0.00323571	0.00272423
343.8	-0.0089093	-0.0180946	-0.0096789	-0.0015715	-0.0038151		0.0154641	-0.0015638	-0.0013497	0.00376876	0.00337335
344	-0.0086551	-0.0179609	-0.0097465	-0.0016694	-0.0035163		0.0161409	-0.0012522	-0.0012103	0.00402278	0.00338911
344.2	-0.0091703	-0.0182419	-0.0102084	-0.0018086	-0.0037085		0.0166649	-0.0009646	-0.0009499	0.00416325	0.00404434
344.4	-0.0095889	-0.0182475	-0.0109668	-0.0019703	-0.0033334		0.0172553	-0.0005201	-0.0007235	0.00390477	0.00440558
344.6	-0.0095766	-0.018755	-0.0107803	-0.0023261	-0.0038571		0.0172603	-0.0005478	-0.0009249	0.00377004	0.00406167
344.8	-0.0093721	-0.0188491	-0.0110128	-0.0026848	-0.0046626		0.0174046	-0.000632	-0.0007033	0.00347186	0.00336543
345	-0.0089006	-0.0187917	-0.010737	-0.0025186	-0.0046448		0.0175171	-0.0004822	0.00015504	0.00404532	0.00334152
345.2	-0.0093207	-0.0192503	-0.0112249	-0.0032045	-0.0050014		0.0181872	-0.0006736	0.0006949	0.00436157	0.00287113
345.4	-0.0095463	-0.0191273	-0.0111881	-0.0028569	-0.0050103		0.0184577	-0.000367	0.00054807	0.00399309	0.00290487
345.6	-0.0094944	-0.0192471	-0.0114359	-0.0025026	-0.0049309		0.0180854	-0.0001264	0.00018881	0.00383215	0.00220844
345.8	-0.0093522	-0.0191706	-0.01121	-0.0026021	-0.004859		0.0176622	-7.457e-05	-6.177e-05	0.00304435	0.00138834
346	-0.0099131	-0.0191587	-0.0112117	-0.002171	-0.0045025		0.0173645	-0.000631	0.00015984	0.00337822	0.00084878
346.2	-0.0092207	-0.0176829	-0.0102892	-0.0011021	-0.0035781		0.0169317	-0.0009082	-0.0003747	0.00298945	0.00041444
346.4	-0.0094951	-0.0171637	-0.0099505	-0.0010576	-0.0028853		0.0171355	-0.0010788	-0.0004595	0.00319994	0.00011581
346.6	-0.0084661	-0.0165599	-0.008799	-0.000334	-0.0024333		0.0166924	-0.0008127	-0.0002484	0.00313092	0.00050656
346.8	-0.0079021	-0.0165566	-0.0086539	-0.0005156	-0.0022057		0.01623	-0.0008254	-0.0006392	0.00252591	0.00016205
347	-0.0080823	-0.0168935	-0.0087213	-0.0008713	-0.0025036		0.0166613	-0.0002873	-0.0003956	0.00291597	0.00066223
347.2	-0.0083934	-0.0179553	-0.0092722	-0.0019573	-0.0033754		0.0174061	0.00070956	0.00027122	0.00360204	0.00145328
347.4	-0.0083198	-0.0177148	-0.0095282	-0.0018546	-0.0035281		0.016656	0.00043972	2.981e-05	0.00346471	0.00166359
347.6	-0.0081288	-0.017528	-0.0091951	-0.0022056	-0.0038077		0.0159942	-6.383e-05	-0.0002279	0.00332497	0.00164983
347.8	-0.0084027	-0.0175644	-0.0096118	-0.0022686	-0.0038394		0.0162441	-0.0001693	-0.0007829	0.00273934	0.00153464
348	-0.008834	-0.0183645	-0.0108509	-0.0022139	-0.0043776		0.015708	-0.0006999	-0.0011224	0.00244223	0.00122266
348.2	-0.0084199	-0.0186701	-0.0107848	-0.001496	-0.004419		0.0156265	-0.0004291	-0.0006721	0.00261536	0.00155983
348.4	-0.0077297	-0.0188915	-0.0103267	-0.0009881	-0.0045175		0.0151185	-0.0009858	-0.0007442	0.00229982	0.00078626
348.6	-0.0064376	-0.0183975	-0.0092048	0.00020835	-0.004294		0.0151865	-0.0015779	-0.0002282	0.00242735	0.00086282
348.8	-0.0060122	-0.0179653	-0.0088404	0.00035715	-0.0044651		0.0147911	-0.001948	0.00038848	0.00226255	0.00119031
349	-0.0059103	-0.0181031	-0.0087692	0.0004118	-0.0043445		0.0149795	-0.0015884	0.00082669	0.00304135	0.00167042
349.2	-0.0062116	-0.0179221	-0.0084102	0.00052508	-0.0035276		0.0151443	-0.0023055	0.00029734	0.00272339	0.00107973
349.4	-0.0057891	-0.0177775	-0.0086627	0.0010607	-0.0029068		0.0152016	-0.0020317	0.00027303	0.00241585	0.00108068
349.6	-0.005722	-0.0178243	-0.0087723	0.00111868	-0.0023154		0.0151882	-0.0019695	0.00034605	0.00241607	0.00130769
349.8	-0.00586	-0.0174104	-0.0081739	0.00154199	-0.0019432		0.0159152	-0.0019647	0.0017489	0.00303184	0.00195394
350	-0.0051506	-0.0163976	-0.0074652	0.00270436	-0.0006193		0.0160516	-0.0022361	0.00192142	0.00343372	0.00234112
350.2	-0.0046956	-0.0157585	-0.0064211	0.00248533	-0.0006287		0.0165452	-0.0018752	0.00183952	0.00381713	0.00308864
350.4	-0.0046759	-0.0163799	-0.0062336	0.00234182	-0.0003637		0.0172654	-0.0017281	0.00257097	0.00429133	0.00365547
350.6	-0.0040746	-0.0163433	-0.0058694	0.00279389	-0.0003734		0.0171469	-0.0006294	0.0030376	0.00464468	0.00445803
350.8	-0.0045608	-0.0165234	-0.006466	0.00225996	-0.0010269		0.01701	-0.0004972	0.00311118	0.0047687	0.00455023
351	-0.0052478	-0.0161868	-0.0066216	0.00255117	-0.0013297		0.0174786	-0.0002619	0.0033676	0.0048881	0.00476781
351.2	-0.0054477	-0.0162283	-0.0069763	0.00263342	-0.002068		0.017934	-0.0001477	0.00382783	0.00520531	0.00528442
351.4	-0.0053404	-0.015709	-0.0075773	0.00300831	-0.002535		0.0170634	-0.0004836	0.0030513	0.00471336	0.00484293
351.6	-0.0057594	-0.0154339	-0.0076176	0.00261645	-0.002358		0.0168998	-0.0005559	0.00329261	0.00445864	0.00426353
351.8	-0.0058448	-0.0152235	-0.007558	0.00278848	-0.0022719		0.0171118	-0.0004666	0.0030154	0.00415323	0.00371764
352	-0.0058513	-0.0149878	-0.0073684	0.00305906	-0.0026148		0.0168354	-0.0002824	0.00349594	0.00445164	0.00313455
352.2	-0.005426	-0.01406	-0.0064896	0.00363488	-0.002601		0.0167339	-9.707e-05	0.00312135	0.00386926	0.00284832
352.4	-0.0055297	-0.0136891	-0.005769	0.00362791	-0.0026967		0.0165817	-0.000977	0.00248629	0.00298836	0.00230374
352.6	-0.0056676	-0.0134618	-0.0054398	0.00360775	-0.0027179		0.0163721	-0.0012332	0.00245856	0.0026575	0.00223412
352.8	-0.0067936	-0.0138428	-0.0057417	0.00342798	-0.0032677		0.015642	-0.0013832	0.00180809	0.00185052	0.0015956
353	-0.007281	-0.014579	-0.0062016	0.00296094	-0.0036654		0.0150643	-0.0018428	0.00089558	0.00131066	0.00081328
353.2	-0.007588	-0.0146542	-0.0061243	0.00321011	-0.0032064		0.0143632	-0.0024371	-6.636e-05	0.00055447	-0.0001138
353.4	-0.0081728	-0.0156328	-0.0078532	0.00197587	-0.0041835		0.0144838	-0.0019764	-0.0001635	0.00053959	-7.911e-05
353.6	-0.0078802	-0.0164647	-0.0078511	0.00213329	-0.0040389		0.0141773	-0.0021387	-0.0007866	0.00055785	-5.549e-05
353.8	-0.0078671	-0.016787	-0.0072468	0.00187623	-0.0036849		0.0140011	-0.002318	-0.0013268	0.00057512	-0.0001638
354	-0.0067118	-0.0165429	-0.007146	0.00195023	-0.0027016		0.0137275	-0.0026806	-0.0017794	0.00097911	0.00017479
354.2	-0.0067176	-0.0178741	-0.0073605	0.00146241	-0.0034008		0.0137352	-0.0031263	-0.002362	0.00103712	0.00034865
354.4	-0.0062498	-0.0187396	-0.0077763	0.00118344	-0.0031576		0.0138838	-0.0031726	-0.0020593	0.00128096	0.00026791
354.6	-0.0061056	-0.0192336	-0.0076807	0.00159747	-0.0035093		0.0135785	-0.0031075	-0.0024658	0.00169389	0.0006225
354.8	-0.0061392	-0.0187444	-0.0076567	0.00165368	-0.0033765		0.0136254	-0.0037935	-0.0022988	0.00226473	0.00040758
355	-0.0067965	-0.019059	-0.0084537	0.00153514	-0.0034248		0.0141894	-0.0036606	-0.0020466	0.00248518	0.00120181
355.2	-0.0058645	-0.0191487	-0.0082673	0.00153136	-0.0033632		0.0148149	-0.0028983	-0.0012501	0.00378586	0.0019393
355.4	-0.0056594	-0.0187196	-0.0085335	0.00152197	-0.0031004		0.014678	-0.0025997	-0.0009526	0.00399459	0.00180457
355.6	-0.0061554	-0.0185188	-0.0081659	0.00166833	-0.002015		0.0152011	-0.0025184	-0.0002482	0.00449527	0.00170091
355.8	-0.0055003	-0.0179251	-0.0077045	0.00221049	-0.0014703		0.0151609	-0.0022976	-0.000462	0.0047415	0.00130816
356	-0.0052303	-0.0167476	-0.0074151	0.00251435	-0.0012598		0.0156007	-0.0018485	-0.0001891	0.00483582	0.00168257
356.2	-0.0054319	-0.0167711	-0.0079524	0.00229481	-0.0013802		0.0154138	-0.001947	-0.0003797	0.00433745	0.00170901
356.4	-0.0059707	-0.0166339	-0.0078649	0.0021627	-0.0009114		0.0152532	-0.0018986	-0.0001006	0.00400203	0.00174555
356.6	-0.006882	-0.0168189	-0.0084041	0.002388	-0.001428		0.0144523	-0.0016045	-0.0001183	0.00391282	0.00154856
356.8	-0.0073427	-0.0167353	-0.0087922	0.00263225	-0.0016239		0.0141648	-0.0018199	-0.0003322	0.00326244	0.00146194
357	-0.0072426	-0.0171005	-0.0089719	0.00202963	-0.001496		0.0134054	-0.0020872	-0.0005718	0.00276816	0.0008103
357.2	-0.0072493	-0.0162175	-0.0086502	0.00291054	-0.0013165		0.0126555	-0.0017541	-0.0005804	0.00300828	0.00033664
357.4	-0.0073813	-0.0163893	-0.0093107	0.00263805	-0.0016388		0.0125291	-0.0014963	-0.0007351	0.00293792	0.00011643
357.6	-0.0068115	-0.0165889	-0.0090484	0.00341942	-0.0013995		0.0117649	-0.0018091	-0.0016255	0.00232687	-0.0001415
357.8	-0.0070313	-0.0163314	-0.0087978	0.0032925	-0.0012942		0.0114504	-0.0017443	-0.001908	0.0018988	-0.000172
358	-0.0066991	-0.0160973	-0.009218	0.00347746	-0.001617		0.0116957	-0.0018617	-0.0016056	0.00237131	0.00041517
358.2	-0.0073417	-0.0161397	-0.0089207	0.00340001	-0.0025314		0.0119302	-0.0016955	-0.0020091	0.00210523	0.00037377
358.4	-0.007606	-0.0163028	-0.0090512	0.00315265	-0.0032432		0.0123678	-0.0013584	-0.0014958	0.00240734	0.00085946
358.6	-0.0083282	-0.0169295	-0.0094326	0.00301979	-0.0039433		0.0125862	-0.0015991	-0.0014679	0.00303509	0.00117135
358.8	-0.0090154	-0.0164787	-0.0094474	0.00268258	-0.0039504		0.0132639	-0.0016319	-0.0010652	0.00348337	0.00137415
359	-0.0087384	-0.0167363	-0.0099433	0.00228405	-0.0041339		0.0141221	-0.0013014	-0.0007219	0.00397307	0.00220435
359.2	-0.0075648	-0.0166877	-0.0097977	0.00211066	-0.0039938		0.0151518	-0.0010912	0.00013325	0.00471737	0.00250537
359.4	-0.0084743	-0.0171021	-0.0100536	0.00128925	-0.004052		0.0153398	-0.0014983	-5.096e-05	0.00476199	0.00217117
359.6	-0.008507	-0.0174139	-0.0100663	0.0016823	-0.0035831		0.0158897	-0.0017239	0.00013197	0.00551159	0.00191268
359.8	-0.0087882	-0.017832	-0.0106728	0.00131219	-0.0037169		0.0161179	-0.0018306	0.00019054	0.00561325	0.00179577
360	-0.0092166	-0.0184036	-0.0112663	0.00076312	-0.0037547		0.0165524	-0.0018492	0.0003252	0.00589083	0.00228637
360.2	-0.0098046	-0.0198825	-0.011956	0.00016092	-0.0044832		0.0164075	-0.0021798	-0.0001161	0.0059871	0.00200987
360.4	-0.0105021	-0.0205173	-0.0119744	-0.0002113	-0.0046306		0.0161438	-0.0025982	-0.0003442	0.00545606	0.00158024
360.6	-0.0107619	-0.0209578	-0.0121135	-0.0003146	-0.004772		0.0158764	-0.0027763	-0.0003845	0.00585791	0.00146503
360.8	-0.0114654	-0.021834	-0.0122584	-0.0011053	-0.0049423		0.0155257	-0.0032097	-0.0005103	0.00553211	0.00110292
361	-0.011587	-0.0217471	-0.0117803	-0.0010174	-0.0046276		0.0147123	-0.0031704	-0.0004341	0.00537329	0.00033069
361.2	-0.0113997	-0.0214345	-0.0115685	-0.0008071	-0.0044698		0.0140718	-0.0032977	-0.0010728	0.00488138	-0.0004313
361.4	-0.0112609	-0.0214814	-0.0114769	-0.0010117	-0.0041696		0.0142927	-0.002908	-0.0012169	0.00444514	-0.0001025
361.6	-0.0108604	-0.021228	-0.0107382	-0.0010608	-0.0045047		0.0138588	-0.0031076	-0.0022106	0.00363587	-0.000341
361.8	-0.0111738	-0.0207732	-0.0105799	-0.0013461	-0.0044248		0.0140482	-0.0028881	-0.002277	0.00347651	-5.719e-05
362	-0.0111903	-0.019803	-0.0097037	-0.001136	-0.0041654		0.0142229	-0.0028834	-0.002054	0.00439401	0.00042791
362.2	-0.0107456	-0.0194253	-0.008879	-0.0004426	-0.0040551		0.0142865	-0.002552	-0.0019437	0.00408807	0.00077591
362.4	-0.0107087	-0.0200118	-0.0091952	-0.0007153	-0.0044344		0.014935	-0.0021082	-0.0010875	0.00408765	0.00118003
362.6	-0.0104598	-0.0193943	-0.0086218	-0.0002836	-0.0041653		0.0153014	-0.0020873	-0.0002034	0.00449123	0.00194141
362.8	-0.0099278	-0.0189025	-0.0078079	1.388e-05	-0.0035141		0.0154658	-0.0020355	5.302e-05	0.00431485	0.00233454
363	-0.0090331	-0.0187743	-0.0078233	0.00056888	-0.0036909		0.0160937	-0.0014852	0.00076962	0.0041707	0.00305182
363.2	-0.0083897	-0.0185134	-0.0072695	0.00107839	-0.0030805		0.016526	-0.0012629	0.00119247	0.00394668	0.00310815
363.4	-0.0087522	-0.0186861	-0.0068198	0.00176164	-0.0026421		0.0165168	-0.0013321	0.00103675	0.0041131	0.00312642
363.6	-0.0082042	-0.018578	-0.007108	0.0029112	-0.0017461		0.0162372	-0.0014437	0.00138689	0.00411159	0.0033277
363.8	-0.0084646	-0.019129	-0.0070965	0.00344014	-0.0016033		0.0160611	-0.0014825	0.00101636	0.00415083	0.00348795
364	-0.0079982	-0.0196129	-0.0071816	0.00359644	-0.0013668		0.0162328	-0.0009649	0.00121947	0.00472834	0.00426012
364.2	-0.0080769	-0.0198112	-0.0068564	0.00366408	-0.0015878		0.0157227	-0.001329	0.00048887	0.00407071	0.00360916
364.4	-0.0083703	-0.0197058	-0.0071366	0.00370359	-0.0012535		0.0154619	-0.001358	0.00084525	0.00407139	0.00344695
364.6	-0.0085764	-0.0198387	-0.0075727	0.00324868	-0.0012321		0.0158307	-0.0009362	0.0009778	0.00490963	0.00377285
364.8	-0.009203	-0.0199741	-0.0079472	0.00281497	-0.0017056		0.0151409	-0.0012035	0.00025434	0.00420932	0.00326701
365	-0.0087155	-0.0191628	-0.0078254	0.00267445	-0.001731		0.0150054	-0.0011466	0.00016168	0.00449761	0.00299439
365.2	-0.0084293	-0.0191154	-0.0082933	0.00235163	-0.0023711		0.0145953	-0.001332	-0.0007446	0.00433505	0.00257955
365.4	-0.008676	-0.0189359	-0.0082632	0.00236639	-0.0024777		0.0143045	-0.0014528	-0.0012966	0.00478869	0.00245657
365.6	-0.0090395	-0.0186125	-0.0082135	0.00177673	-0.003253		0.0137248	-0.002227	-0.0020191	0.00454332	0.00185619
365.8	-0.0096972	-0.0181215	-0.0085875	0.00166453	-0.0033513		0.0131059	-0.0026418	-0.001941	0.00483851	0.00181897
366	-0.0099732	-0.0181305	-0.0084399	0.00139377	-0.0037563		0.012404	-0.0028487	-0.0020617	0.00473842	0.00146599
366.2	-0.0093887	-0.0184264	-0.008851	0.00096027	-0.0043867		0.0129335	-0.0025055	-0.0013677	0.00424231	0.00184762
366.4	-0.0101345	-0.0188408	-0.0085215	0.00043485	-0.004861		0.0127154	-0.0027433	-0.0009743	0.00396917	0.00142667
366.6	-0.009657	-0.0183399	-0.0078563	0.00114409	-0.0043729		0.0124076	-0.002813	-0.0006839	0.00401817	0.0013082
366.8	-0.010351	-0.0187983	-0.0081932	0.00071943	-0.0043429		0.0122571	-0.0027673	-0.0008871	0.00325785	0.00128998
367	-0.0104828	-0.0188464	-0.0085179	0.00081297	-0.0049249		0.0122471	-0.0029598	-0.0006785	0.00279056	0.00135293
367.2	-0.0108344	-0.0192843	-0.0085485	0.00084798	-0.0041538		0.0116524	-0.0035122	-0.0008496	0.00221372	0.00130515
367.4	-0.010743	-0.0198795	-0.0088317	0.00133581	-0.0034236		0.0119275	-0.0035338	-0.000731	0.00237749	0.00191217
367.6	-0.010307	-0.0194855	-0.0090493	0.00152464	-0.0023817		0.0118777	-0.0033679	-0.0009343	0.00212737	0.00184971
367.8	-0.0102564	-0.0194485	-0.0088755	0.00197347	-0.001636		0.0124092	-0.0034999	-0.0008394	0.00241856	0.00171403
368	-0.0103002	-0.0202548	-0.0099131	0.00078999	-0.0020992		0.0135276	-0.0031441	-0.0001332	0.00252819	0.00195743
368.2	-0.0104505	-0.0201322	-0.0100008	0.00033288	-0.002305		0.0132661	-0.0038093	-0.0009187	0.00193141	0.00132824
368.4	-0.0103447	-0.0200067	-0.0105601	0.00013491	-0.0022386		0.0138603	-0.0039778	-0.0006003	0.0020386	0.00149614
368.6	-0.0099962	-0.0201853	-0.0107498	-0.0003372	-0.0027511		0.0139694	-0.0041351	-0.0010832	0.00152985	0.00118679
368.8	-0.0096224	-0.0197643	-0.0104965	2.823e-05	-0.0030747		0.0141954	-0.0043069	-0.0012442	0.00141614	0.00102354
369	-0.0090673	-0.0190786	-0.0100646	0.00035949	-0.0029024		0.0146799	-0.0039532	-0.0007978	0.0019183	0.00095506
369.2	-0.0086689	-0.0191908	-0.0098642	0.00041637	-0.0031535		0.0145695	-0.0039737	-0.0010768	0.00213796	0.00070498
369.4	-0.0092482	-0.0194068	-0.0096625	6.156e-05	-0.0026744		0.0145992	-0.0042685	-0.0012366	0.00180228	0.00046538
369.6	-0.0091824	-0.0186097	-0.0090268	-8.2e-07	-0.003108		0.0145772	-0.0038378	-0.0010404	0.00203773	0.00094365
369.8	-0.0092835	-0.0184098	-0.0085248	2.843e-05	-0.0032244		0.014055	-0.0034294	-0.0010023	0.00181632	0.00070373
370	-0.0092492	-0.0181076	-0.0083603	-0.0004215	-0.0037066		0.013973	-0.0036046	-0.0011298	0.00138494	0.00061033
370.2	-0.0085862	-0.0175869	-0.0078087	-0.0004213	-0.0038911		0.0141183	-0.0033254	-0.0008623	0.00156873	0.0004701
370.4	-0.0089736	-0.0175903	-0.0070023	-9.428e-05	-0.0038596		0.0129181	-0.0032808	-0.0012209	0.0019366	0.00038615
370.6	-0.009947	-0.0176237	-0.0075233	-0.0009696	-0.004119		0.0126039	-0.0031094	-0.0016585	0.00204906	0.00050924
370.8	-0.0108116	-0.0177597	-0.0082509	-0.0014834	-0.0044384		0.0124699	-0.0032337	-0.0015188	0.00218682	0.00125367
371	-0.01174	-0.0181361	-0.0088133	-0.0013536	-0.0048641		0.0120594	-0.0038329	-0.0018578	0.00200573	0.00108169
371.2	-0.0123155	-0.0182466	-0.0091352	-0.0009494	-0.00379		0.011915	-0.0034952	-0.0016673	0.00203854	0.00141646
371.4	-0.0121387	-0.0178335	-0.0088222	-0.0003862	-0.0026684		0.012361	-0.0032399	-0.0015294	0.0023489	0.0018791
371.6	-0.0126246	-0.0176284	-0.0093026	-0.0007742	-0.0022487		0.0121715	-0.003479	-0.0022494	0.00184709	0.00171899
371.8	-0.0129404	-0.0180978	-0.0100103	-0.0006896	-0.0017581		0.0126613	-0.0033413	-0.0020089	0.00224082	0.00250075
372	-0.0130965	-0.0191231	-0.0107717	-0.0014961	-0.0026498		0.0133545	-0.0029905	-0.0014801	0.00195896	0.00302889
372.2	-0.0125204	-0.0190907	-0.0112255	-0.0011137	-0.0021479		0.0133758	-0.0036075	-0.0017324	0.00171524	0.00354173
372.4	-0.0123726	-0.0192791	-0.0116104	-0.001399	-0.0021406		0.0138774	-0.0037338	-0.0014193	0.00147839	0.00391167
372.6	-0.0117601	-0.0191582	-0.0114737	-0.001314	-0.0024242		0.0139767	-0.0034461	-0.0012601	0.00153772	0.00407903
372.8	-0.0109228	-0.0190522	-0.011092	-0.0005998	-0.0015201		0.0154346	-0.0032715	-0.0006257	0.00204784	0.00447075
373	-0.0107537	-0.0189512	-0.0111758	-0.0005006	-0.0009381		0.0156712	-0.0030381	-0.0004431	0.00231941	0.00486331
373.2	-0.0104861	-0.0200031	-0.0113115	-0.0009952	-0.0013301		0.0162396	-0.0025474	-0.0003872	0.00239398	0.00488584
373.4	-0.0104228	-0.0202921	-0.011608	-0.001234	-0.0010906		0.0167328	-0.00243	-0.0005293	0.00210136	0.00464444
373.6	-0.0101245	-0.0197684	-0.0114656	-0.0008526	-0.0019151		0.016378	-0.0025134	-0.0008485	0.00206058	0.00432972
373.8	-0.0101535	-0.020165	-0.0116366	-0.0012459	-0.0023993		0.015826	-0.0029908	-0.0012451	0.00135551	0.0029851
374	-0.0101932	-0.0200553	-0.0119046	-0.0012612	-0.0027756		0.0159108	-0.0033296	-0.0012906	0.00149443	0.00298797
374.2	-0.0100976	-0.0201915	-0.0116793	-0.0011277	-0.0031243		0.0156668	-0.0025012	-0.0013487	0.00186802	0.00306132
374.4	-0.0108605	-0.0203084	-0.0114482	-0.0017439	-0.0034632		0.0150902	-0.0027795	-0.0016696	0.00180695	0.0026542
374.6	-0.0111429	-0.0201266	-0.0113546	-0.002038	-0.0037746		0.0150104	-0.0034139	-0.0020248	0.00137252	0.00171809
374.8	-0.0110679	-0.0202972	-0.0118697	-0.002037	-0.00409		0.0152886	-0.003408	-0.0018262	0.00175418	0.00161136
375	-0.0114122	-0.0202377	-0.0118157	-0.0018127	-0.0043891		0.0145647	-0.0041181	-0.0023628	0.00071417	0.00040481
375.2	-0.0112257	-0.0203449	-0.0119106	-0.001698	-0.0043147		0.0141186	-0.0038005	-0.0022476	0.00095967	0.00016463
375.4	-0.0114664	-0.0200541	-0.0115198	-0.0012413	-0.0039776		0.0144277	-0.003632	-0.0024128	0.00110648	0.00083163
375.6	-0.0113825	-0.0199699	-0.0119588	-0.0015638	-0.0039622		0.0143611	-0.0035749	-0.0027672	0.00107633	0.00101948
375.8	-0.0110137	-0.0201207	-0.0120564	-0.001663	-0.0037248		0.0155619	-0.0026771	-0.001521	0.001891	0.00205584
376	-0.0105935	-0.0205492	-0.0120838	-0.0021674	-0.0039515		0.016004	-0.0025645	-0.0004729	0.00195518	0.0024618
376.2	-0.0101564	-0.0202086	-0.0123535	-0.0022394	-0.0037533		0.0167115	-0.0026707	-0.0001409	0.00242646	0.00309114
376.4	-0.0104611	-0.0199279	-0.0119358	-0.0029231	-0.0038751		0.0168013	-0.0029737	8.87e-06	0.00285837	0.0031455
376.6	-0.0105612	-0.0200928	-0.0118463	-0.0032816	-0.0037485		0.0170821	-0.0024663	0.00041177	0.00351423	0.0033261
376.8	-0.0105534	-0.0197197	-0.0115956	-0.0029867	-0.0028676		0.0178054	-0.0024281	0.00065213	0.00372041	0.00334404
377	-0.0107688	-0.0196687	-0.0117162	-0.0030772	-0.0024513		0.0173166	-0.0018719	0.00074929	0.00421601	0.00348414
377.2	-0.010501	-0.01988	-0.0110885	-0.0033517	-0.0019759		0.0175499	-0.001528	0.00085032	0.00437814	0.00341023
377.4	-0.0108357	-0.0201716	-0.0112961	-0.0032603	-0.0018467		0.0169348	-0.0018586	0.00059304	0.004377	0.00358378
377.6	-0.0118234	-0.0205685	-0.0113334	-0.0031819	-0.0023186		0.0164388	-0.0021106	0.00045553	0.00401274	0.00387106
377.8	-0.0119924	-0.0208273	-0.0108052	-0.0028446	-0.0019408		0.0162487	-0.0015635	0.00076158	0.00402687	0.00407874
378	-0.0123698	-0.0208018	-0.0103356	-0.0026279	-0.0022598		0.0165989	-0.0005919	0.00104715	0.00464341	0.00501017
378.2	-0.0128621	-0.0211587	-0.0106543	-0.0034843	-0.0030113		0.0156738	-0.0004044	0.00032857	0.00428335	0.00446876
378.4	-0.0127577	-0.0213257	-0.0102639	-0.0033353	-0.0032493		0.0147359	-0.0010566	-0.000478	0.00331206	0.00365195
378.6	-0.0118785	-0.0212611	-0.0101678	-0.0030859	-0.0033477		0.0148538	-0.0006505	-0.0005005	0.00318993	0.00365986
378.8	-0.0122211	-0.0221214	-0.0112865	-0.0030084	-0.0041141		0.0144112	-0.0003776	-0.000788	0.00340027	0.00375442
379	-0.0113509	-0.0216737	-0.0109094	-0.0024195	-0.0043347		0.0138333	-0.0008045	-0.0011499	0.0025109	0.00312313
379.2	-0.0111791	-0.0214858	-0.0105928	-0.001779	-0.0045157		0.0135335	-0.0005029	-0.0011509	0.00234068	0.00350193
379.4	-0.0106112	-0.0207964	-0.0107692	-0.0014634	-0.0041211		0.0139867	-0.0004939	-0.000912	0.00223272	0.00437312
379.6	-0.009735	-0.0203559	-0.0103622	-0.0014117	-0.0041669		0.0140721	-0.0004749	-0.000693	0.00199735	0.00396742
379.8	-0.009256	-0.0203638	-0.010538	-0.0013702	-0.004106		0.0155023	0.00023986	9.938e-05	0.00266236	0.00422833
380	-0.0086725	-0.0196498	-0.0103273	-0.0009176	-0.0039904		0.0155047	-0.0005055	-0.000526	0.00234656	0.00380217
380.2	-0.0087035	-0.0193036	-0.0106638	-0.0014375	-0.0042949		0.0157509	-0.0012238	-0.000642	0.00206707	0.0030361
380.4	-0.0088406	-0.0192806	-0.0104619	-0.0015402	-0.0042324		0.0147474	-0.0022977	-0.0012382	0.00165529	0.00211753
380.6	-0.0087958	-0.0192992	-0.010753	-0.0020518	-0.0038763		0.0154825	-0.0020539	-0.0007127	0.00210548	0.00190129
380.8	-0.008357	-0.0182411	-0.010496	-0.0017592	-0.0034596		0.0148574	-0.0027573	-0.0010865	0.00180716	0.001312
381	-0.0078046	-0.0181919	-0.01034	-0.0020472	-0.0024129		0.0143274	-0.003028	-0.0009806	0.0019583	0.00125074
381.2	-0.007375	-0.0181978	-0.0102545	-0.0018949	-0.0018332		0.0142561	-0.0037422	-0.0014532	0.00175023	0.00119123
381.4	-0.007502	-0.0186864	-0.0112236	-0.0014859	-0.0026153		0.0140281	-0.0041898	-0.0014413	0.00183653	0.00147555
381.6	-0.0071351	-0.0179641	-0.0109485	-0.0012902	-0.002164		0.0144712	-0.0045082	-0.0013962	0.0013833	0.0017058
381.8	-0.0062806	-0.0180556	-0.0111741	-0.0011131	-0.0019306		0.0143726	-0.0043294	-0.0014383	0.00180851	0.00180672
382	-0.0068668	-0.018455	-0.011734	-0.001968	-0.0024791		0.0138191	-0.0045666	-0.002521	0.00173394	0.00066455
382.2	-0.006602	-0.0184475	-0.0120379	-0.001975	-0.0024224		0.0130495	-0.0051125	-0.0031632	0.00139888	0.00021146
382.4	-0.0063348	-0.0190561	-0.0118038	-0.0016434	-0.0021885		0.0133367	-0.0048096	-0.0033418	0.00155648	-0.0001544
382.6	-0.0060854	-0.0190624	-0.0116132	-0.0019024	-0.002136		0.0136612	-0.0044064	-0.0028476	0.00178651	0.00030347
382.8	-0.0064766	-0.0195126	-0.0115167	-0.0020493	-0.0021036		0.0128875	-0.0044172	-0.0029475	0.00174385	0.00052698
383	-0.0063582	-0.0192676	-0.0107578	-0.0019605	-0.0016277		0.0132717	-0.0040662	-0.0029472	0.00167688	0.00125585
383.2	-0.0064316	-0.0193191	-0.0103775	-0.001514	-0.0015331		0.0136327	-0.0035297	-0.0025935	0.00186561	0.00191272
383.4	-0.0061662	-0.0189748	-0.0101615	-0.0013887	-0.0015978		0.0144114	-0.0029246	-0.0020129	0.00222965	0.00261559
383.6	-0.0062607	-0.0194519	-0.0093358	-0.0013845	-0.0018336		0.0148224	-0.002299	-0.0020635	0.00237571	0.00257838
383.8	-0.0067492	-0.0198128	-0.0090289	-0.0013424	-0.0024917		0.0153775	-0.001471	-0.0016281	0.00301935	0.00322871
384	-0.0067476	-0.0201465	-0.0085468	-0.0017659	-0.0028265		0.0153638	-0.0016793	-0.001663	0.00258114	0.00369046
384.2	-0.0073763	-0.0206054	-0.0087557	-0.0022901	-0.0034371		0.0154	-0.0013118	-0.0012369	0.00232686	0.00418502
384.4	-0.0080139	-0.0203777	-0.0081953	-0.0016797	-0.0033462		0.0153298	-0.0012759	-0.0012197	0.00218459	0.00442255
384.6	-0.008572	-0.0204605	-0.0088961	-0.0024436	-0.0038581		0.0165048	-0.0006652	-0.0005275	0.00255004	0.00505406
384.8	-0.0084575	-0.0203833	-0.008711	-0.0018516	-0.00401		0.015673	-0.0011477	-0.0008099	0.00218616	0.0050281
385	-0.0087221	-0.0200969	-0.0086727	-0.001728	-0.0034538		0.015999	-0.001212	-0.0006156	0.00233469	0.00488509
385.2	-0.0091943	-0.0201906	-0.0092388	-0.001506	-0.0038709		0.0159551	-0.001818	-0.0006551	0.0020156	0.00495403
385.4	-0.0095557	-0.0198462	-0.0093477	-0.0008172	-0.003855		0.0157217	-0.0024342	-0.0008654	0.00199277	0.00477346
385.6	-0.0092013	-0.0194057	-0.0092524	-0.0002263	-0.0031432		0.0155882	-0.0028038	-0.0013035	0.00147505	0.00458657
385.8	-0.0092748	-0.0194597	-0.009486	0.00019522	-0.0025912		0.0151218	-0.0031267	-0.0020444	0.00145949	0.00370611
386	-0.0098659	-0.0192036	-0.0093765	0.0001075	-0.0027281		0.0148473	-0.00364	-0.0029317	0.00102127	0.00260199
386.2	-0.0090363	-0.0190129	-0.0091875	0.00031706	-0.0025845		0.0152186	-0.0041902	-0.0032775	0.00109634	0.00211184
386.4	-0.0091386	-0.0195355	-0.009561	9.37e-05	-0.0028519		0.0153531	-0.0042983	-0.003483	0.00171044	0.00186341
386.6	-0.0086875	-0.0193188	-0.0094823	0.00034326	-0.0027025		0.015002	-0.0046749	-0.0036076	0.00135924	0.00218988
386.8	-0.0083385	-0.018923	-0.0094505	0.00045716	-0.0020735		0.0142146	-0.0047034	-0.0043296	0.00118303	0.00184534
387	-0.0076639	-0.018495	-0.0093334	0.00109959	-0.0016822		0.0149319	-0.0043566	-0.0040665	0.00189453	0.00252373
387.2	-0.0064516	-0.0182679	-0.0092497	0.00088605	-0.0021887		0.0148469	-0.0046192	-0.0037605	0.00142851	0.00202241
387.4	-0.0059523	-0.0179042	-0.0090507	0.00070105	-0.0022741		0.0144603	-0.00404	-0.0032039	0.00146728	0.00224955
387.6	-0.0056981	-0.0184287	-0.0095691	1.231e-05	-0.0029008		0.0143274	-0.0035979	-0.0026372	0.00175925	0.00272097
387.8	-0.0057414	-0.0185335	-0.0096775	-0.0001259	-0.0034928		0.0144362	-0.0029673	-0.0017379	0.00205433	0.00333993
388	-0.0054861	-0.0185845	-0.0099764	-0.0001122	-0.003161		0.0149341	-0.0026605	-0.0011708	0.00212337	0.0034727
388.2	-0.0062836	-0.0188468	-0.0105021	-0.0004065	-0.0035905		0.0147586	-0.0025323	-0.0010487	0.001717	0.00292317
388.4	-0.0068771	-0.0191452	-0.0107414	-0.0009135	-0.0034102		0.0143837	-0.0031054	-0.0011888	0.00125005	0.00214826
388.6	-0.0070152	-0.0194778	-0.0112843	-0.0013186	-0.0039036		0.0145366	-0.0032746	-0.0008531	0.00126667	0.00192634
388.8	-0.0078007	-0.0204469	-0.0113942	-0.0015404	-0.004146		0.0142116	-0.0031442	-0.0008237	0.00154456	0.00166786
389	-0.0084181	-0.02071	-0.0111749	-0.0020041	-0.0037984		0.0145616	-0.0032088	-0.0005002	0.00151822	0.0015252
389.2	-0.0084572	-0.0211807	-0.0108287	-0.0017695	-0.0033534		0.0151361	-0.0036495	-0.0004114	0.00128249	0.00200186
389.4	-0.0089863	-0.0209878	-0.0103708	-0.0014754	-0.0028461		0.0151055	-0.0037185	-0.0009711	0.00124967	0.00139943
389.6	-0.0089915	-0.0215694	-0.0104916	-0.0017028	-0.0025388		0.0154096	-0.0034351	-0.0010732	0.00169301	0.00143523
389.8	-0.0093342	-0.0213105	-0.0104146	-0.0023184	-0.0022772		0.0160282	-0.0031349	-0.0008072	0.00173951	0.00132217
390	-0.0091081	-0.0216499	-0.0102476	-0.0029348	-0.0026262		0.016419	-0.0031108	-0.0011152	0.0023786	0.00129059
390.2	-0.0085793	-0.0217079	-0.0103051	-0.0029492	-0.0025089		0.0162583	-0.0029315	-0.0016413	0.00273555	0.00120896
390.4	-0.0080891	-0.0212021	-0.0096276	-0.0021854	-0.0021343		0.0160837	-0.0028945	-0.0019704	0.00259689	0.00185871
390.6	-0.0074932	-0.0208378	-0.0093691	-0.0024053	-0.0022133		0.0161569	-0.0028464	-0.001998	0.0020708	0.00179906
390.8	-0.0069709	-0.0199472	-0.0090239	-0.0023287	-0.0019417		0.0158773	-0.0024607	-0.0019769	0.00194152	0.00192045
391	-0.0071695	-0.0195945	-0.0090754	-0.0027772	-0.0017953		0.0165949	-0.002179	-0.0011247	0.00196164	0.00247292
391.2	-0.0069924	-0.0192347	-0.0091456	-0.0029981	-0.0020169		0.0164473	-0.0021839	-0.0010985	0.00161526	0.00198778
391.4	-0.0075223	-0.0192785	-0.0093273	-0.0031223	-0.0018739		0.0163306	-0.0009578	-8.402e-05	0.00251243	0.00305739
391.6	-0.0071998	-0.0188198	-0.0095884	-0.0032977	-0.0018767		0.016394	-0.0009633	0.00034104	0.00242111	0.00333158
391.8	-0.0074743	-0.0189017	-0.0092591	-0.0030751	-0.0018574		0.0162461	-0.000786	9.004e-05	0.0019521	0.00315546
392	-0.0077731	-0.0189344	-0.0094605	-0.0030571	-0.0014494		0.0159396	-0.0011816	5.58e-05	0.0015796	0.00261823
392.2	-0.0079508	-0.0187399	-0.0095357	-0.0027654	-0.0012335		0.015411	-0.0016766	-0.0004437	0.00099999	0.00229278
392.4	-0.007538	-0.0182933	-0.0095491	-0.0018543	-0.0010904		0.0152316	-0.0023136	-0.0004909	0.0008506	0.0024248
392.6	-0.007539	-0.0181547	-0.0093198	-0.0010057	-0.0013782		0.014883	-0.0027941	-0.0008545	0.00073642	0.0024529
392.8	-0.0075371	-0.0184858	-0.0092534	-0.0003861	-0.0011916		0.0154153	-0.0024725	-0.0011211	0.00095754	0.00288853
393	-0.0071869	-0.0179961	-0.0088479	0.000416	-0.0005912		0.0157333	-0.0025349	-0.0012176	0.00085217	0.00352891
393.2	-0.0069768	-0.0172737	-0.0083109	0.00162337	-8.38e-06		0.016261	-0.0024556	-0.0013498	0.00116413	0.0039012
393.4	-0.0072612	-0.0171682	-0.008661	0.00168774	-1.832e-05		0.0158376	-0.002088	-0.0013837	0.00125678	0.0039066
393.6	-0.0070991	-0.0170602	-0.0091016	0.00175246	-5.208e-05		0.0159781	-0.001546	-0.0015861	0.00184439	0.00441476
393.8	-0.0061641	-0.016053	-0.0089904	0.00263704	0.00028006		0.0162357	-0.0007402	-0.0011886	0.00203616	0.00478019
394	-0.0055848	-0.0160899	-0.0091463	0.00273191	0.00032678		0.0158904	-0.0010624	-0.0020966	0.002434	0.0042071
394.2	-0.0053577	-0.0158338	-0.0093232	0.00340075	0.00068625		0.0154742	-0.0011256	-0.0025895	0.00164825	0.0042382
394.4	-0.0050178	-0.0157432	-0.0089389	0.00364844	0.00071931		0.0153601	-0.0012052	-0.0030147	0.00086813	0.00415276
394.6	-0.0054124	-0.0161392	-0.0103164	0.002637	-0.0003076		0.015837	-0.0005502	-0.0024062	0.00129826	0.00454242
394.8	-0.0060087	-0.0164588	-0.0108361	0.00230888	-9.18e-05		0.0157065	3.537e-05	-0.0019269	0.00139891	0.00452464
395	-0.0067769	-0.0167316	-0.0113384	0.00180767	0.00021957		0.0157333	0.0003434	-0.0015277	0.00171024	0.00437989
395.2	-0.0071693	-0.017325	-0.0112902	0.00153151	0.00011795		0.0148316	0.00024247	-0.0016702	0.00169973	0.003684
395.4	-0.0070607	-0.0177307	-0.0114656	0.00091887	0.00010417		0.0143269	0.00031662	-0.0012004	0.00170598	0.00365433
395.6	-0.0066323	-0.0170912	-0.0112451	0.00068774	-0.0001457		0.0145123	-0.0002206	-0.0013195	0.00146606	0.00319913
395.8	-0.0074293	-0.0178546	-0.0110337	0.00040884	-5.741e-05		0.0145159	-0.0003151	-0.001589	0.00106533	0.00252667
396	-0.0075641	-0.0180422	-0.011472	9.743e-05	4.445e-05		0.0146095	-0.0010981	-0.0018347	0.00099718	0.00193785
396.2	-0.0075207	-0.0182334	-0.0116862	0.00097384	-1.976e-05		0.0146016	-0.0021556	-0.0023771	0.0009093	0.00152487
396.4	-0.0075196	-0.0184351	-0.0115897	0.00071452	-0.0003277		0.0146463	-0.002903	-0.0026715	0.00107216	0.00168935
396.6	-0.0076549	-0.0187527	-0.0111115	0.00060152	-0.0001164		0.0141001	-0.0037122	-0.003717	0.00083886	0.00122181
396.8	-0.007969	-0.0193424	-0.0107755	0.00043884	1.073e-05		0.0151298	-0.0032425	-0.0032898	0.00130639	0.00194052
397	-0.007985	-0.0190802	-0.0103814	0.00079471	7.29e-05		0.0153096	-0.0027694	-0.0028499	0.00133822	0.00269063
397.2	-0.0082659	-0.0192881	-0.0099333	0.0006694	0.0002973		0.0153217	-0.0035702	-0.0029229	0.00107323	0.00240216
397.4	-0.0084834	-0.0198037	-0.010334	-2.147e-05	1.548e-05		0.0151873	-0.0036029	-0.0030554	0.00088505	0.0027069
397.6	-0.0083975	-0.0200501	-0.0102844	-0.0005831	-0.0008155		0.0153106	-0.0039564	-0.0030888	0.00096825	0.00273062
397.8	-0.007275	-0.0199457	-0.0096677	-4.599e-05	-0.0007382		0.015465	-0.0041451	-0.0027897	0.00079435	0.00259047
398	-0.007647	-0.0204705	-0.0094291	-0.000468	-0.0010945		0.0151052	-0.0045164	-0.0029093	0.00021751	0.00217367
398.2	-0.0078724	-0.0204713	-0.0092098	-0.000198	-0.0010598		0.0150628	-0.0041521	-0.0023986	9.514e-05	0.00247772
398.4	-0.0082245	-0.0206695	-0.0096033	-0.000823	-0.0018538		0.0148628	-0.003626	-0.0020594	0.00041528	0.00281964
398.6	-0.0084933	-0.0207411	-0.0098235	-0.0007459	-0.0024894		0.0148371	-0.0025479	-0.0007481	0.00148767	0.0030437
[truncated: 106 more rows]

## Sheet: Figure 2E
anti-Sheep mIgG (Absorbance)							BUN
PBS	IVIG	50mg/kg	100mg/kg	200mg/kg			PBS	IVIG	50mg/kg	100mg/kg	200mg/kg
0.364	0.331	0.464	0.307	0.296			29.3349	10.0117	6.12602	4.97083	11.902
0.396	0.285	0.319	0.364	0.421			46.2077	9.13652	22.6838	21.9487	12.112
0.443	0.423	0.483	0.353	0.322			27.5496	15.2625	24.014	16.9428	15.8926
0.457		0.378	0.941				21.6686		26.1494	14.4924
		0.653							23.1739

## Sheet: Figure 2F
Day		PBS									FcF241A 100mg/kg											IVIG 1g/kg
0		0	0	0	0	0	0	0	0		0	0	0	0	0	0	0	0	0	0		0	0	0	0	0	0
1		0	0	0	0	0	0	0	0		0	0	0	0	0	0	0	0	0	0		0	0	0	0	0	0
2		0	0	0	0	0	0	0	0		0	0	0	0	0	0	0	0	0	0		0	0	0	0	0	0
3		0	0	0	0	0	0	0	0		0	0	0	0	0	0	0	0	0	0		0	0	0	0	0	0
4		0	0	0	0	0	0	0	0		0	0	0	0	0	0	0	0	0	0		0	0	0	0	0	0
5		0	0	0	0	0	0	0	0		0	0	0	0	0	0	0	0	0	0		0	0	0	0	0	0
6		0	0	0	0	0	0	0	0		0	0	0	0	0	0	0	0	0	0		0	0	0	0	0	0
7		0	0	0	0	0	0	0	0		0	0	0	0	0	0	0	0	0	0		0	0	0	0	0	0
8		0	0	0	0	0	0	0	0		0	0	0	0	0	0	0	0	0	0		0	0	0	0	0	0
9		0	0	0	0	0	0	0	0		0	0	0	0	0	0	0	0	0	0		0	0	0	0	0	0
10		0	0	0	0	0	0	0	0		0	0	0	0	0	0	0	0	0	0		0	0	0	0	0	0
11		0	0	0	0	0	0	0	0		0	0	0	0	0	0	0	0	0	0		0	0	0	0	0	0
12		0	0	0	0	0	0	0	0		0	0	0	0	0	0	0	0	0	0		0	0	0	0	0	0
13		0	0	0	1	0	0	0	0		0	0	0	0	0	1	0	0	0	0		0	0	0	0	0	0
14		0	1	0	1	0	1	0	0		0	0	0	0	0	1	0	0	0	0		0	0	0	0	0	0
15		0	1	1	1	1	1	0	0		0	1	0	0	0	1	0	0	0	0		0	0	0	0	0	0
16		1	2	2	2	2	2	0	0		0	1	0	0	0	1	0	0	0	0		0	0	0	0	0	0
17		2	2	3	2	3	2	1	0		0	2	0	0	0	1	0	0	0	0		0	0	0	0	0	0
18		3	2	3	2	4	2	2	1		1	2	0	0	0	1	0	0	0	0		0	1	0	0	0	0
19		4	2	4	2	4	2	3	1		1	2	0	0	0	0	1	0	0	0		0	1	0	0	0	0
20		4	2	4	2	3	1	3	1		1	2	0	0	0	0	2	0	0	0		0	1	0	0	0	0
21		4	1	3	2	3	1	3	1		2	2	0	0	0	0	3	0	0	0		0	1	0	0	0	0

## Sheet: Figure S4
A					B
Time (min)	FcF241A/siSLC	FcF241A/B4ST6			Time (min)	AGP	Neuraminidase-treated AGP
0	3.6059	1.81681			0	1.81413	1.84049
0.00090003	3.60638	1.81648			0.00090003	1.81358	1.83944
0.00180005	3.60669	1.81623			0.00180005	1.81287	1.83859
0.00270008	3.60677	1.81612			0.00270008	1.81209	1.838
0.0036001	3.60661	1.81611			0.0036001	1.81131	1.83769
0.00450013	3.6063	1.81609			0.00450013	1.8106	1.83766
0.00540015	3.60602	1.81596			0.00540015	1.81004	1.83786
0.00630018	3.60597	1.81566			0.00630018	1.80965	1.83824
0.0072002	3.60632	1.81514			0.0072002	1.80939	1.8387
0.00810023	3.60709	1.81444			0.00810023	1.80915	1.83915
0.00900025	3.60823	1.81358			0.00900025	1.80884	1.83953
0.00990028	3.60956	1.81266			0.00990028	1.80842	1.8398
0.0108003	3.61091	1.81181			0.0108003	1.80791	1.83997
0.0117003	3.61214	1.81116			0.0117003	1.80737	1.84007
0.0126003	3.6131	1.81083			0.0126003	1.80686	1.84009
0.0135004	3.61372	1.81088			0.0135004	1.80644	1.84003
0.0144004	3.61392	1.81127			0.0144004	1.80612	1.83985
0.0153004	3.6137	1.81192			0.0153004	1.80593	1.83955
0.0162005	3.61314	1.81275			0.0162005	1.80584	1.83914
0.0171005	3.61234	1.81364			0.0171005	1.80582	1.83864
0.0180005	3.6114	1.81447			0.0180005	1.80584	1.83809
0.0189005	3.61038	1.81511			0.0189005	1.80584	1.83753
0.0198006	3.60934	1.81546			0.0198006	1.80583	1.83704
0.0207006	3.60831	1.81552			0.0207006	1.80581	1.83672
0.0216006	3.60742	1.81534			0.0216006	1.80584	1.83669
0.0225006	3.60681	1.81501			0.0225006	1.80593	1.83704
0.0234007	3.60656	1.81459			0.0234007	1.80612	1.8378
0.0243007	3.60675	1.81413			0.0243007	1.80638	1.83895
0.0252007	3.60741	1.81367			0.0252007	1.80668	1.84039
0.0261007	3.60857	1.81324			0.0261007	1.80699	1.84202
0.0270008	3.61025	1.81287			0.0270008	1.80728	1.84371
0.0279008	3.61235	1.81255			0.0279008	1.80756	1.84536
0.0288008	3.61466	1.81224			0.0288008	1.80782	1.84682
0.0297008	3.61693	1.81193			0.0297008	1.80807	1.84802
0.0306009	3.61894	1.81166			0.0306009	1.8083	1.84889
0.0315009	3.62051	1.81149			0.0315009	1.80855	1.84945
0.0324009	3.62154	1.81148			0.0324009	1.80879	1.84976
0.0333009	3.62198	1.81167			0.0333009	1.80899	1.84985
0.034201	3.6219	1.81199			0.034201	1.80907	1.84981
0.035101	3.62144	1.81242			0.035101	1.80898	1.84972
0.036001	3.62085	1.81291			0.036001	1.80866	1.8496
0.036901	3.62028	1.81342			0.036901	1.8082	1.8495
0.0378011	3.61993	1.81391			0.0378011	1.80769	1.84937
0.0387011	3.61992	1.81436			0.0387011	1.80722	1.8492
0.0396011	3.62028	1.81474			0.0396011	1.80686	1.84901
0.0405011	3.62101	1.81509			0.0405011	1.80666	1.84882
0.0414012	3.62194	1.81544			0.0414012	1.80663	1.84872
0.0423012	3.62287	1.81584			0.0423012	1.80681	1.84873
0.0432012	3.62359	1.81628			0.0432012	1.80717	1.84888
0.0441012	3.62399	1.81673			0.0441012	1.80761	1.84916
0.0450013	3.62399	1.81714			0.0450013	1.80801	1.84953
0.0459013	3.62352	1.81749			0.0459013	1.80834	1.84997
0.0468013	3.62257	1.81773			0.0468013	1.80861	1.85038
0.0477013	3.62126	1.81785			0.0477013	1.80892	1.85069
0.0486014	3.6198	1.81783			0.0486014	1.80932	1.85081
0.0495014	3.61842	1.81771			0.0495014	1.80982	1.85067
0.0504014	3.61727	1.8175			0.0504014	1.81038	1.85032
0.0513014	3.61647	1.81723			0.0513014	1.8109	1.84986
0.0522015	3.61606	1.81694			0.0522015	1.81133	1.84938
0.0531015	3.61602	1.81661			0.0531015	1.81157	1.84901
0.0540015	3.61625	1.81623			0.0540015	1.81156	1.84881
0.0549015	3.61658	1.81583			0.0549015	1.81125	1.84877
0.0558016	3.61682	1.81537			0.0558016	1.81068	1.84882
0.0567016	3.61687	1.81487			0.0567016	1.80999	1.84885
0.0576016	3.6167	1.81433			0.0576016	1.80933	1.84873
0.0585016	3.61635	1.8138			0.0585016	1.80891	1.84836
0.0594017	3.61592	1.8133			0.0594017	1.80882	1.84765
0.0603017	3.61548	1.81286			0.0603017	1.80904	1.8466
0.0612017	3.61511	1.81249			0.0612017	1.80948	1.84525
0.0621017	3.61485	1.81217			0.0621017	1.81001	1.84377
0.0630018	3.61472	1.81191			0.0630018	1.81045	1.84233
0.0639018	3.61466	1.81171			0.0639018	1.81064	1.8411
0.0648018	3.61456	1.81153			0.0648018	1.81046	1.84015
0.0657018	3.61435	1.81131			0.0657018	1.80987	1.83954
0.0666019	3.61396	1.81102			0.0666019	1.80897	1.83924
0.0675019	3.61343	1.81068			0.0675019	1.80796	1.83922
0.0684019	3.61284	1.8104			0.0684019	1.80703	1.83944
0.0693019	3.61224	1.81023			0.0693019	1.80638	1.83982
0.070202	3.61162	1.81023			0.070202	1.80608	1.84032
0.071102	3.61094	1.81042			0.071102	1.80616	1.8409
0.072002	3.61015	1.81083			0.072002	1.80655	1.84157
0.072902	3.60919	1.81148			0.072902	1.80715	1.84236
0.0738021	3.60805	1.81236			0.0738021	1.80774	1.84329
0.0747021	3.60674	1.81334			0.0747021	1.80815	1.84438
0.0756021	3.60523	1.81425			0.0756021	1.80831	1.84561
0.0765021	3.60365	1.81497			0.0765021	1.80824	1.84689
0.0774022	3.60223	1.81544			0.0774022	1.80806	1.84812
0.0783022	3.60124	1.81566			0.0783022	1.8079	1.84921
0.0792022	3.60091	1.81565			0.0792022	1.80787	1.85009
0.0801022	3.60128	1.8154			0.0801022	1.80803	1.85074
0.0810023	3.60226	1.81494			0.0810023	1.80845	1.85111
0.0819023	3.6037	1.81434			0.0819023	1.80913	1.8512
0.0828023	3.6054	1.81366			0.0828023	1.80998	1.85102
0.0837023	3.6071	1.81301			0.0837023	1.81085	1.85058
0.0846024	3.60851	1.81244			0.0846024	1.81163	1.84991
0.0855024	3.60937	1.81199			0.0855024	1.81224	1.84903
0.0864024	3.6095	1.8117			0.0864024	1.81267	1.84792
0.0873024	3.60894	1.81164			0.0873024	1.81296	1.84661
0.0882025	3.60787	1.81188			0.0882025	1.81316	1.84516
0.0891025	3.60658	1.81249			0.0891025	1.8133	1.84368
0.0900025	3.60536	1.81347			0.0900025	1.81346	1.84233
0.0909025	3.60446	1.81469			0.0909025	1.81366	1.84124
0.0918026	3.60412	1.81602			0.0918026	1.81388	1.84049
0.0927026	3.6045	1.81729			0.0927026	1.81407	1.84013
0.0936026	3.60566	1.81836			0.0936026	1.81414	1.84014
0.0945026	3.60747	1.81914			0.0945026	1.81406	1.84048
0.0954027	3.60969	1.81953			0.0954027	1.81383	1.84107
0.0963027	3.61198	1.8195			0.0963027	1.81348	1.8418
0.0972027	3.61405	1.81907			0.0972027	1.81309	1.84252
0.0981028	3.6157	1.81837			0.0981028	1.81273	1.84317
0.0990028	3.61682	1.81752			0.0990028	1.81248	1.84379
0.0999028	3.61739	1.8167			0.0999028	1.81239	1.84442
0.100803	3.61745	1.81596			0.100803	1.81248	1.84513
0.101703	3.61709	1.81541			0.101703	1.8127	1.84594
0.102603	3.61649	1.81512			0.102603	1.81299	1.8468
0.103503	3.61581	1.81511			0.103503	1.81326	1.84765
0.104403	3.61518	1.81538			0.104403	1.8134	1.84843
0.105303	3.61466	1.81583			0.105303	1.81337	1.84905
0.106203	3.61425	1.81636			0.106203	1.81313	1.8494
0.107103	3.61389	1.8169			0.107103	1.8127	1.84938
0.108003	3.61358	1.81741			0.108003	1.8121	1.84897
0.108903	3.61329	1.81782			0.108903	1.81139	1.84824
0.109803	3.61301	1.81809			0.109803	1.8106	1.84733
0.110703	3.61273	1.81823			0.110703	1.80979	1.84634
0.111603	3.61244	1.8183			0.111603	1.80904	1.84535
0.112503	3.61217	1.81837			0.112503	1.80841	1.84442
0.113403	3.61193	1.81854			0.113403	1.80796	1.84357
0.114303	3.61174	1.81879			0.114303	1.8077	1.84285
0.115203	3.61157	1.81912			0.115203	1.80763	1.84225
0.116103	3.61144	1.81943			0.116103	1.80773	1.84177
0.117003	3.61137	1.81966			0.117003	1.80799	1.84138
0.117903	3.61139	1.8197			0.117903	1.80836	1.8411
0.118803	3.61152	1.81941			0.118803	1.80876	1.84091
0.119703	3.61177	1.8187			0.119703	1.80911	1.84084
0.120603	3.61218	1.81754			0.120603	1.80933	1.84091
0.121503	3.61274	1.816			0.121503	1.80942	1.84114
0.122403	3.61344	1.81423			0.122403	1.80937	1.84149
0.123303	3.61422	1.81239			0.123303	1.8092	1.84186
0.124203	3.61506	1.81071			0.124203	1.80895	1.84212
0.125104	3.61591	1.80936			0.125104	1.80865	1.84217
0.126004	3.61674	1.80848			0.126004	1.80833	1.84195
0.126904	3.61755	1.80811			0.126904	1.80808	1.84144
0.127804	3.61828	1.80817			0.127804	1.80799	1.84065
0.128704	3.61891	1.80853			0.128704	1.80815	1.83966
0.129604	3.61942	1.80902			0.129604	1.80862	1.83858
0.130504	3.61974	1.80952			0.130504	1.80939	1.83762
0.131404	3.6198	1.80994			0.131404	1.81043	1.837
0.132304	3.61951	1.81024			0.132304	1.81162	1.83687
0.133204	3.61882	1.81046			0.133204	1.81282	1.83733
0.134104	3.61772	1.81068			0.134104	1.81385	1.83834
0.135004	3.61623	1.81102			0.135004	1.81454	1.83981
0.135904	3.61442	1.81156			0.135904	1.81477	1.84157
0.136804	3.6124	1.81227			0.136804	1.81451	1.84342
0.137704	3.61037	1.81308			0.137704	1.81385	1.84513
0.138604	3.60857	1.81388			0.138604	1.81293	1.84652
0.139504	3.60718	1.81453			0.139504	1.81199	1.84743
0.140404	3.60634	1.81499			0.140404	1.81116	1.84783
0.141304	3.60614	1.81524			0.141304	1.81057	1.84777
0.142204	3.60664	1.81533			0.142204	1.81025	1.84741
0.143104	3.60789	1.81535			0.143104	1.81019	1.8469
0.144004	3.60984	1.81544			0.144004	1.81033	1.8464
0.144904	3.61236	1.81567			0.144904	1.81056	1.84604
0.145804	3.61522	1.81606			0.145804	1.81077	1.84583
0.146704	3.61812	1.81656			0.146704	1.81087	1.84577
0.147604	3.62081	1.81707			0.147604	1.81082	1.84579
0.148504	3.62303	1.81748			0.148504	1.81065	1.84587
0.149404	3.62458	1.8177			0.149404	1.81044	1.84597
0.150304	3.6253	1.81764			0.150304	1.81028	1.84608
0.151204	3.62515	1.81729			0.151204	1.8102	1.84621
0.152104	3.62428	1.81668			0.152104	1.81025	1.84637
0.153004	3.62292	1.81592			0.153004	1.81045	1.84661
0.153904	3.62137	1.81516			0.153904	1.81083	1.84692
0.154804	3.6199	1.81456			0.154804	1.81143	1.84728
0.155704	3.61874	1.81425			0.155704	1.81219	1.84761
0.156604	3.61799	1.81426			0.156604	1.81304	1.84784
0.157504	3.61771	1.81463			0.157504	1.8139	1.84792
0.158404	3.61784	1.81535			0.158404	1.81471	1.84786
0.159304	3.61832	1.81638			0.159304	1.81543	1.84776
0.160204	3.61902	1.81765			0.160204	1.816	1.84771
0.161105	3.6198	1.819			0.161105	1.8164	1.84775
0.162005	3.62052	1.82023			0.162005	1.81659	1.84794
0.162905	3.6211	1.82116			0.162905	1.81661	1.84827
0.163805	3.62154	1.82169			0.163805	1.81652	1.84875
0.164705	3.62184	1.82176			0.164705	1.8164	1.84926
0.165605	3.62198	1.82136			0.165605	1.81626	1.84973
0.166505	3.62195	1.82049			0.166505	1.81609	1.85004
0.167405	3.62175	1.81921			0.167405	1.81586	1.85013
0.168305	3.62146	1.81765			0.168305	1.81555	1.85003
0.169205	3.62116	1.81605			0.169205	1.81513	1.84978
0.170105	3.62087	1.81469			0.170105	1.81464	1.84947
0.171005	3.62059	1.81375			0.171005	1.81406	1.84917
0.171905	3.62033	1.81334			0.171905	1.81347	1.84895
0.172805	3.62007	1.81345			0.172805	1.81295	1.84884
0.173705	3.61983	1.81405			0.173705	1.81261	1.84887
0.174605	3.61958	1.81506			0.174605	1.81249	1.84904
0.175505	3.61925	1.81636			0.175505	1.81263	1.84934
0.176405	3.6188	1.81772			0.176405	1.81298	1.84973
0.177305	3.61825	1.81894			0.177305	1.81343	1.85014
0.178205	3.6177	1.81988			0.178205	1.81389	1.85046
0.179105	3.61721	1.82047			0.179105	1.81425	1.8506
0.180005	3.61681	1.82075			0.180005	1.81444	1.85051
0.180905	3.61656	1.82079			0.180905	1.81444	1.85013
0.181805	3.61651	1.82065			0.181805	1.81425	1.84946
0.182705	3.61674	1.8204			0.182705	1.81395	1.8485
0.183605	3.61727	1.82012			0.183605	1.8136	1.8474
0.184505	3.61809	1.8199			0.184505	1.81323	1.84633
0.185405	3.61911	1.81977			0.185405	1.81287	1.8455
0.186305	3.62027	1.81972			0.186305	1.81254	1.84507
0.187205	3.62148	1.81974			0.187205	1.81222	1.84504
0.188105	3.62262	1.8198			0.188105	1.81189	1.84542
0.189005	3.62356	1.81985			0.189005	1.81155	1.84612
0.189905	3.62425	1.81988			0.189905	1.81121	1.847
0.190805	3.62465	1.81984			0.190805	1.81094	1.84792
0.191705	3.62475	1.81971			0.191705	1.81083	1.84867
0.192605	3.62456	1.81952			0.192605	1.81093	1.84911
0.193505	3.62412	1.81929			0.193505	1.81124	1.84919
0.194405	3.62355	1.81904			0.194405	1.8117	1.84895
0.195305	3.62298	1.81877			0.195305	1.81223	1.8485
0.196205	3.62254	1.81851			0.196205	1.81274	1.84795
0.197106	3.6223	1.81829			0.197106	1.81314	1.84743
0.198006	3.62231	1.81816			0.198006	1.81335	1.84707
0.198906	3.62264	1.81811			0.198906	1.81334	1.84696
0.199806	3.62338	1.81813			0.199806	1.81313	1.84718
0.200706	3.62457	1.8182			0.200706	1.8128	1.84772
0.201606	3.62616	1.81832			0.201606	1.81248	1.84858
0.202506	3.62805	1.81851			0.202506	1.8123	1.84968
0.203406	3.63012	1.81874			0.203406	1.81229	1.85092
0.204306	3.63228	1.819			0.204306	1.81246	1.85214
0.205206	3.63443	1.81924			0.205206	1.81276	1.85319
0.206106	3.63647	1.81938			0.206106	1.81317	1.85397
0.207006	3.63833	1.81944			0.207006	1.81363	1.85444
0.207906	3.63997	1.81941			0.207906	1.81407	1.85458
0.208806	3.6414	1.81934			0.208806	1.81444	1.8544
0.209706	3.64268	1.81928			0.209706	1.81468	1.85392
0.210606	3.64385	1.81926			0.210606	1.81481	1.85326
0.211506	3.64485	1.81935			0.211506	1.81485	1.85256
0.212406	3.64567	1.81955			0.212406	1.81482	1.85196
0.213306	3.64628	1.81984			0.213306	1.81471	1.85153
0.214206	3.64667	1.8202			0.214206	1.81447	1.85124
0.215106	3.64681	1.8205			0.215106	1.81413	1.85102
0.216006	3.64669	1.82062			0.216006	1.81372	1.85084
0.216906	3.64632	1.82047			0.216906	1.8133	1.85071
0.217806	3.64574	1.82005			0.217806	1.81295	1.85058
0.218706	3.64505	1.8194			0.218706	1.81268	1.85042
0.219606	3.64437	1.81865			0.219606	1.81255	1.8502
0.220506	3.64377	1.81792			0.220506	1.81263	1.84995
0.221406	3.64333	1.81728			0.221406	1.81289	1.84972
0.222306	3.6431	1.81684			0.222306	1.81327	1.84958
0.223206	3.64316	1.81662			0.223206	1.81362	1.84955
0.224106	3.64355	1.81662			0.224106	1.8138	1.84963
0.225006	3.64431	1.81679			0.225006	1.81374	1.84981
0.225906	3.64537	1.81707			0.225906	1.81344	1.85006
0.226806	3.64668	1.81738			0.226806	1.81293	1.85034
0.227706	3.64817	1.81769			0.227706	1.8123	1.85065
0.228606	3.6498	1.81798			0.228606	1.81162	1.85094
0.229506	3.65152	1.81828			0.229506	1.81101	1.85118
0.230406	3.65329	1.81861			0.230406	1.81059	1.85133
0.231306	3.65509	1.81899			0.231306	1.81043	1.85131
0.232207	3.65688	1.81937			0.232207	1.81051	1.85111
0.233107	3.65865	1.81969			0.233107	1.81074	1.85075
0.234007	3.66033	1.81993			0.234007	1.81106	1.85028
0.234907	3.66183	1.82002			0.234907	1.81143	1.84972
0.235807	3.66304	1.81998			0.235807	1.81186	1.84914
0.236707	3.66383	1.81978			0.236707	1.81238	1.8486
0.237607	3.66413	1.81943			0.237607	1.81297	1.84824
0.238507	3.66389	1.81895			0.238507	1.81362	1.84813
0.239407	3.66311	1.81842			0.239407	1.81433	1.84829
0.240307	3.66193	1.81789			0.240307	1.81509	1.84867
0.241207	3.66057	1.81744			0.241207	1.81584	1.8492
0.242107	3.65929	1.81706			0.242107	1.81653	1.84982
0.243007	3.65829	1.81676			0.243007	1.81706	1.8505
0.243907	3.65773	1.81655			0.243907	1.81742	1.85114
0.244807	3.65767	1.8165			0.244807	1.8176	1.85167
0.245707	3.65808	1.8166			0.245707	1.81763	1.85204
0.246607	3.6589	1.81683			0.246607	1.8175	1.8523
0.247507	3.65995	1.81713			0.247507	1.81724	1.85249
0.248407	3.66101	1.81744			0.248407	1.81685	1.85264
0.249307	3.66189	1.81774			0.249307	1.8164	1.85274
0.250207	3.66246	1.81799			0.250207	1.8159	1.85279
0.251107	3.66268	1.8181			0.251107	1.81535	1.85279
0.252007	3.66256	1.81801			0.252007	1.81474	1.85274
0.252907	3.66216	1.81765			0.252907	1.81408	1.85263
0.253807	3.66156	1.81703			0.253807	1.81344	1.85243
0.254707	3.66087	1.8162			0.254707	1.81284	1.85217
0.255607	3.6602	1.81518			0.255607	1.81231	1.85192
0.256507	3.65964	1.81406			0.256507	1.81182	1.85172
0.257407	3.65924	1.81293			0.257407	1.8113	1.8516
0.258307	3.65902	1.81197			0.258307	1.81073	1.85157
0.259207	3.659	1.81132			0.259207	1.81006	1.85162
0.260107	3.65918	1.81111			0.260107	1.80928	1.85174
0.261007	3.65953	1.81137			0.261007	1.80836	1.8519
0.261907	3.65999	1.81209			0.261907	1.80732	1.85208
0.262807	3.66048	1.81322			0.262807	1.80626	1.85218
0.263707	3.66092	1.81463			0.263707	1.80531	1.85219
0.264607	3.66123	1.81617			0.264607	1.8046	1.85207
0.265507	3.66132	1.81763			0.265507	1.80423	1.85185
0.266407	3.66111	1.81889			0.266407	1.80423	1.85153
0.267307	3.66061	1.81986			0.267307	1.8046	1.85113
0.268208	3.65989	1.82054			0.268208	1.80526	1.85066
0.269108	3.65911	1.82098			0.269108	1.80607	1.85015
0.270008	3.65843	1.82127			0.270008	1.80687	1.84963
0.270908	3.65798	1.82151			0.270908	1.80755	1.84917
0.271808	3.65782	1.82177			0.271808	1.80803	1.84887
0.272708	3.65798	1.82212			0.272708	1.80833	1.84878
0.273608	3.65848	1.82256			0.273608	1.80849	1.84893
0.274508	3.65922	1.82303			0.274508	1.80862	1.84929
0.275408	3.6601	1.82343			0.275408	1.80879	1.84984
0.276308	3.66092	1.82364			0.276308	1.80905	1.85054
0.277208	3.66153	1.82357			0.277208	1.80935	1.8513
0.278108	3.66185	1.82312			0.278108	1.80961	1.85204
0.279008	3.66187	1.82228			0.279008	1.80969	1.8526
0.279908	3.66164	1.82111			0.279908	1.80947	1.85286
0.280808	3.66124	1.81976			0.280808	1.80889	1.85276
0.281708	3.66069	1.8184			0.281708	1.80799	1.85229
0.282608	3.66006	1.81723			0.282608	1.80688	1.85148
0.283508	3.65943	1.81643			0.283508	1.80579	1.85043
0.284408	3.65888	1.81612			0.284408	1.80494	1.84923
0.285308	3.65841	1.81635			0.285308	1.80454	1.84802
0.286208	3.65801	1.81708			0.286208	1.80472	1.84698
0.287108	3.65764	1.81817			0.287108	1.8055	1.84625
0.288008	3.65726	1.8194			0.288008	1.80683	1.84598
0.288908	3.65686	1.82055			0.288908	1.80857	1.84624
0.289808	3.65651	1.82143			0.289808	1.81054	1.847
0.290708	3.65627	1.82192			0.290708	1.81256	1.84817
0.291608	3.65621	1.82201			0.291608	1.81443	1.84959
0.292508	3.65648	1.82177			0.292508	1.81605	1.85108
0.293408	3.65717	1.82132			0.293408	1.81733	1.85242
0.294308	3.65834	1.8208			0.294308	1.81828	1.85343
0.295208	3.65994	1.82039			0.295208	1.81887	1.85395
0.296108	3.66184	1.82014			0.296108	1.81911	1.85387
0.297008	3.66384	1.82008			0.297008	1.819	1.85323
0.297908	3.66573	1.82014			0.297908	1.81853	1.85212
0.298808	3.66731	1.82018			0.298808	1.81774	1.85075
0.299708	3.66839	1.82009			0.299708	1.81668	1.84928
0.300608	3.66886	1.81975			0.300608	1.81544	1.84786
0.301508	3.66877	1.81908			0.301508	1.81411	1.84659
0.302408	3.66825	1.81809			0.302408	1.8128	1.84553
0.303308	3.66747	1.81687			0.303308	1.81165	1.84467
0.304209	3.66663	1.81552			0.304209	1.81074	1.84397
0.305109	3.6658	1.81419			0.305109	1.81015	1.84334
0.306009	3.66507	1.81298			0.306009	1.80989	1.84268
0.306909	3.6644	1.812			0.306909	1.80993	1.842
0.307809	3.66375	1.81134			0.307809	1.81022	1.84132
0.308709	3.66306	1.81102			0.308709	1.81067	1.84074
0.309609	3.66226	1.811			0.309609	1.81124	1.84033
0.310509	3.66139	1.81121			0.310509	1.81184	1.84017
0.311409	3.66052	1.81158			0.311409	1.81245	1.8403
0.312309	3.6598	1.81209			0.312309	1.81303	1.84073
0.313209	3.6594	1.8127			0.313209	1.81357	1.84143
0.314109	3.65943	1.81338			0.314109	1.81409	1.84234
0.315009	3.65996	1.81406			0.315009	1.81461	1.84334
0.315909	3.66098	1.81476			0.315909	1.81511	1.84435
0.316809	3.66236	1.81549			0.316809	1.81557	1.84532
0.317709	3.66391	1.81628			0.317709	1.81596	1.84625
0.318609	3.66544	1.81711			0.318609	1.81624	1.84712
0.319509	3.66675	1.81795			0.319509	1.81636	1.84792
0.320409	3.66768	1.81874			0.320409	1.81621	1.84865
0.321309	3.66817	1.8194			0.321309	1.81575	1.84928
0.322209	3.66821	1.81988			0.322209	1.81494	1.84978
0.323109	3.66783	1.82015			0.323109	1.81385	1.85016
0.324009	3.66715	1.82015			0.324009	1.81257	1.8504
0.324909	3.66627	1.81992			0.324909	1.81122	1.85048
0.325809	3.66533	1.8195			0.325809	1.80988	1.85043
0.326709	3.66449	1.819			0.326709	1.80868	1.85026
0.327609	3.66386	1.81851			0.327609	1.80774	1.85001
0.328509	3.66352	1.81813			0.328509	1.80717	1.84973
0.329409	3.66353	1.81795			0.329409	1.80699	1.84945
0.330309	3.66386	1.81798			0.330309	1.80717	1.84916
0.331209	3.66449	1.81822			0.331209	1.80762	1.84883
0.332109	3.66535	1.8186			0.332109	1.80826	1.84845
0.333009	3.66639	1.81907			0.333009	1.80901	1.84804
0.333909	3.66752	1.81953			0.333909	1.80978	1.84765
0.334809	3.66864	1.81994			0.334809	1.81051	1.84732
0.335709	3.66968	1.82023			0.335709	1.81115	1.84709
0.336609	3.67057	1.8203			0.336609	1.8117	1.84697
0.337509	3.67129	1.82008			0.337509	1.81217	1.84698
0.338409	3.67184	1.81955			0.338409	1.81257	1.84711
0.339309	3.67222	1.81879			0.339309	1.81292	1.84734
0.34021	3.67248	1.81788			0.34021	1.81324	1.84757
0.34111	3.67262	1.81696			0.34111	1.81348	1.84767
0.34201	3.67269	1.81619			0.34201	1.81357	1.84756
0.34291	3.67268	1.81571			0.34291	1.81343	1.84718
0.34381	3.67262	1.81563			0.34381	1.81304	1.84654
0.34471	3.67252	1.81602			0.34471	1.81245	1.84568
0.34561	3.67238	1.81682			0.34561	1.81175	1.84468
0.34651	3.67219	1.81789			0.34651	1.81106	1.84368
0.34741	3.67193	1.81904			0.34741	1.81043	1.84286
0.34831	3.67156	1.82005			0.34831	1.80998	1.84234
0.34921	3.67109	1.82078			0.34921	1.80979	1.84223
0.35011	3.67056	1.8212			0.35011	1.80994	1.84255
0.35101	3.67003	1.82134			0.35101	1.81044	1.84323
0.35191	3.66956	1.82133			0.35191	1.81121	1.84414
0.35281	3.66917	1.8213			0.35281	1.81218	1.84515
0.35371	3.66883	1.82135			0.35371	1.81324	1.84607
0.35461	3.66849	1.82155			0.35461	1.81431	1.84674
0.35551	3.66811	1.82192			0.35551	1.81533	1.84709
0.35641	3.66766	1.82236			0.35641	1.81623	1.84711
0.35731	3.66715	1.82276			0.35731	1.81692	1.84691
0.35821	3.66653	1.82292			0.35821	1.81734	1.84659
0.35911	3.66576	1.82275			0.35911	1.81745	1.8463
0.36001	3.66491	1.82219			0.36001	1.81724	1.84613
0.36091	3.66406	1.82134			0.36091	1.81679	1.8462
0.36181	3.66333	1.82034			0.36181	1.81618	1.84653
0.36271	3.66275	1.81937			0.36271	1.81552	1.84712
0.36361	3.66226	1.81854			0.36361	1.81488	1.84787
0.36451	3.66179	1.81795			0.36451	1.8143	1.84869
0.36541	3.66127	1.81763			0.36541	1.81377	1.84947
0.36631	3.66074	1.81752			0.36631	1.81327	1.85018
0.36721	3.66025	1.81754			0.36721	1.81273	1.8508
0.36811	3.65989	1.81755			0.36811	1.81212	1.85132
0.36901	3.65971	1.81742			0.36901	1.81136	1.85171
0.36991	3.65975	1.81708			0.36991	1.81046	1.85199
0.37081	3.66007	1.81655			0.37081	1.80946	1.85218
0.37171	3.66068	1.81593			0.37171	1.80847	1.8523
0.37261	3.66156	1.81537			0.37261	1.80761	1.85238
0.37351	3.66258	1.81499			0.37351	1.80699	1.85238
0.37441	3.66359	1.8149			0.37441	1.80666	1.85231
0.375311	3.6644	1.81518			0.375311	1.80663	1.85218
0.376211	3.66492	1.81581			0.376211	1.80689	1.85198
0.377111	3.66514	1.81671			0.377111	1.80739	1.8517
0.378011	3.66516	1.81774			0.378011	1.80807	1.85125
0.378911	3.66504	1.81876			0.378911	1.80888	1.8506
0.379811	3.66486	1.81966			0.379811	1.8097	1.84974
0.380711	3.66467	1.82038			0.380711	1.81046	1.84868
0.381611	3.66459	1.82084			0.381611	1.81106	1.84745
0.382511	3.6647	1.82102			0.382511	1.81146	1.84613
0.383411	3.66504	1.82093			0.383411	1.81166	1.84476
0.384311	3.66555	1.82065			0.384311	1.81168	1.84346
0.385211	3.66614	1.82024			0.385211	1.81157	1.84228
0.386111	3.66669	1.81973			0.386111	1.81142	1.8413
0.387011	3.66713	1.81916			0.387011	1.81136	1.84052
0.387911	3.66749	1.81853			0.387911	1.81148	1.83995
0.388811	3.66774	1.81791			0.388811	1.81189	1.83959
0.389711	3.66784	1.81735			0.389711	1.8126	1.83942
0.390611	3.66774	1.81691			0.390611	1.81355	1.83941
0.391511	3.66744	1.81663			0.391511	1.81463	1.83958
0.392411	3.66697	1.81654			0.392411	1.81569	1.83992
0.393311	3.66637	1.81662			0.393311	1.81659	1.8404
0.394211	3.66561	1.81687			0.394211	1.81721	1.84097
0.395111	3.66461	1.81721			0.395111	1.81747	1.84157
0.396011	3.66333	1.81757			0.396011	1.81737	1.84218
0.396911	3.66176	1.81789			0.396911	1.81699	1.84275
0.397811	3.65997	1.81811			0.397811	1.81645	1.84327
0.398711	3.65807	1.81825			0.398711	1.81586	1.8437
0.399611	3.65617	1.8183			0.399611	1.8153	1.84401
0.400511	3.65441	1.81826			0.400511	1.81482	1.84416
0.401411	3.653	1.8182			0.401411	1.81444	1.84418
0.402311	3.65213	1.81818			0.402311	1.8141	1.84407
0.403211	3.65195	1.81826			0.403211	1.81373	1.84386
0.404111	3.65252	1.81844			0.404111	1.81324	1.84356
0.405011	3.65373	1.81866			0.405011	1.81255	1.84318
0.405911	3.65543	1.81884			0.405911	1.81166	1.84275
0.406811	3.65745	1.81894			0.406811	1.81062	1.84234
0.407711	3.65952	1.81895			0.407711	1.80947	1.84205
0.408611	3.66139	1.81889			0.408611	1.80832	1.84191
0.409511	3.66285	1.81874			0.409511	1.80726	1.84196
0.410411	3.66376	1.81856			0.410411	1.80641	1.84217
0.411312	3.66412	1.81839			0.411312	1.8059	1.84253
0.412212	3.66403	1.81835			0.412212	1.80575	1.84306
0.413112	3.66359	1.81851			0.413112	1.80594	1.84371
0.414012	3.66288	1.81884			0.414012	1.80642	1.84445
0.414912	3.66197	1.81928			0.414912	1.8071	1.84519
0.415812	3.66095	1.81973			0.415812	1.80793	1.84581
0.416712	3.65996	1.82009			0.416712	1.80879	1.84622
0.417612	3.65909	1.82033			0.417612	1.80958	1.84638
0.418512	3.65837	1.82037			0.418512	1.81023	1.84628
0.419412	3.65778	1.82019			0.419412	1.81077	1.84597
0.420312	3.65731	1.81983			0.420312	1.81125	1.8455
0.421212	3.65696	1.81933			0.421212	1.81172	1.84493
0.422112	3.65677	1.81878			0.422112	1.81218	1.84438
0.423012	3.65671	1.81822			0.423012	1.81263	1.84395
0.423912	3.65667	1.81764			0.423912	1.81307	1.84374
0.424812	3.65649	1.81704			0.424812	1.81345	1.84381
0.425712	3.65612	1.81643			0.425712	1.81372	1.84416
0.426612	3.65556	1.81578			0.426612	1.8138	1.84476
0.427512	3.65493	1.8151			0.427512	1.81363	1.84554
0.428412	3.65435	1.81435			0.428412	1.81322	1.84644
0.429312	3.65392	1.81358			0.429312	1.81267	1.84742
0.430212	3.65376	1.81285			0.430212	1.81211	1.84843
0.431112	3.65399	1.81223			0.431112	1.81165	1.84937
0.432012	3.65465	1.81175			0.432012	1.81139	1.85013
0.432912	3.65574	1.81144			0.432912	1.8114	1.85059
0.433812	3.65719	1.81127			0.433812	1.81171	1.85066
0.434712	3.65884	1.81125			0.434712	1.8123	1.85027
0.435612	3.66052	1.8114			0.435612	1.81304	1.84944
0.436512	3.66205	1.81171			0.436512	1.81379	1.84819
0.437412	3.66331	1.81213			0.437412	1.81441	1.84666
0.438312	3.66427	1.81265			0.438312	1.81482	1.84499
0.439212	3.6649	1.81323			0.439212	1.81496	1.84342
0.440112	3.66516	1.81386			0.440112	1.81484	1.84213
0.441012	3.665	1.81445			0.441012	1.8145	1.84132
0.441912	3.66442	1.81498			0.441912	1.81402	1.84109
0.442812	3.66344	1.81538			0.442812	1.81352	1.84145
0.443712	3.66215	1.81565			0.443712	1.81313	1.84229
0.444612	3.66059	1.8158			0.444612	1.81295	1.84348
0.445512	3.6588	1.81585			0.445512	1.81304	1.84481
0.446412	3.65683	1.81583			0.446412	1.81338	1.84613
0.447313	3.65481	1.8158			0.447313	1.81389	1.8473
0.448213	3.65294	1.81581			0.448213	1.81448	1.84819
0.449113	3.65142	1.81589			0.449113	1.81504	1.84873
0.450013	3.65037	1.81605			0.450013	1.8155	1.84896
0.450913	3.64985	1.81628			0.450913	1.8158	1.84891
0.451813	3.64993	1.81659			0.451813	1.81593	1.84867
0.452713	3.65064	1.81696			0.452713	1.81594	1.84834
0.453613	3.65196	1.81739			0.453613	1.81587	1.84796
0.454513	3.65376	1.81788			0.454513	1.8158	1.84757
0.455413	3.65582	1.81842			0.455413	1.81579	1.84717
0.456313	3.65792	1.81895			0.456313	1.81586	1.84674
0.457213	3.65991	1.81944			0.457213	1.81598	1.8463
0.458113	3.66166	1.81984			0.458113	1.81612	1.84588
0.459013	3.66307	1.82013			0.459013	1.81623	1.84557
0.459913	3.66406	1.82031			0.459913	1.81623	1.84542
0.460813	3.66457	1.82039			0.460813	1.81606	1.84544
0.461713	3.6646	1.82037			0.461713	1.81569	1.84563
0.462613	3.66419	1.82024			0.462613	1.81507	1.84597
0.463513	3.66339	1.82007			0.463513	1.81422	1.8464
0.464413	3.66228	1.81994			0.464413	1.81317	1.84683
0.465313	3.66091	1.81993			0.465313	1.81196	1.84717
0.466213	3.65936	1.82003			0.466213	1.81071	1.84734
0.467113	3.6577	1.82022			0.467113	1.80948	1.84731
0.468013	3.65599	1.82042			0.468013	1.80843	1.84714
0.468913	3.65427	1.82058			0.468913	1.80765	1.84696
0.469813	3.65261	1.8207			0.469813	1.80722	1.84683
0.470713	3.65106	1.82073			0.470713	1.80716	1.84681
0.471613	3.64965	1.82061			0.471613	1.80742	1.84684
0.472513	3.64843	1.82028			0.472513	1.80795	1.84683
0.473413	3.64745	1.81974			0.473413	1.80867	1.84667
0.474313	3.64677	1.81901			0.474313	1.80951	1.84627
0.475213	3.6464	1.81817			0.475213	1.81038	1.84555
0.476113	3.64636	1.81724			0.476113	1.81119	1.84452
0.477013	3.64659	1.81622			0.477013	1.81189	1.84326
0.477913	3.64711	1.8151			0.477913	1.81246	1.84194
0.478813	3.64779	1.81393			0.478813	1.81291	1.84081
0.479713	3.64854	1.81274			0.479713	1.81324	1.8401
0.480613	3.64922	1.81156			0.480613	1.81345	1.83991
0.481513	3.64976	1.81045			0.481513	1.8135	1.84026
0.482414	3.65015	1.80945			0.482414	1.81339	1.84106
0.483314	3.6504	1.80866			0.483314	1.81314	1.84216
0.484214	3.65054	1.80812			0.484214	1.81277	1.84338
0.485114	3.65056	1.80793			0.485114	1.81234	1.84457
0.486014	3.65052	1.80808			0.486014	1.81187	1.84557
0.486914	3.6505	1.80854			0.486914	1.81137	1.84631
0.487814	3.65058	1.80928			0.487814	1.81088	1.8468
0.488714	3.65077	1.81025			0.488714	1.81043	1.84709
0.489614	3.65105	1.81137			0.489614	1.81005	1.84727
0.490514	3.65138	1.8126			0.490514	1.8098	1.84741
0.491414	3.65176	1.81385			0.491414	1.8097	1.84751
0.492314	3.65221	1.81507			0.492314	1.80978	1.84754
0.493214	3.65272	1.81618			0.493214	1.81007	1.84752
0.494114	3.65321	1.81714			0.494114	1.81056	1.84746
0.495014	3.65365	1.81783			0.495014	1.81122	1.84739
0.495914	3.654	1.81819			0.495914	1.81199	1.84734
0.496814	3.65433	1.81817			0.496814	1.81276	1.84735
0.497714	3.65469	1.81777			0.497714	1.81339	1.84743
0.498614	3.65511	1.81711			0.498614	1.81376	1.84765
0.499514	3.65556	1.81628			0.499514	1.81378	1.84801
0.500414	3.656	1.81542			0.500414	1.81344	1.84844
0.501314	3.65648	1.81466			0.501314	1.81274	1.84882
0.502214	3.65702	1.81408			0.502214	1.81173	1.84903
0.503114	3.65754	1.81375			0.503114	1.81053	1.84895
0.504014	3.65798	1.81362			0.504014	1.8093	1.84857
0.504914	3.65829	1.8136			0.504914	1.80824	1.8479
0.505814	3.6585	1.81358			0.505814	1.80752	1.847
0.506714	3.6588	1.81344			0.506714	1.80722	1.84601
0.507614	3.6593	1.81315			0.507614	1.80736	1.84507
0.508514	3.66006	1.8127			0.508514	1.80786	1.84436
0.509414	3.66107	1.81214			0.509414	1.80869	1.84395
0.510314	3.66222	1.81153			0.510314	1.8097	1.84391
0.511214	3.66348	1.81102			0.511214	1.81076	1.84419
0.512114	3.66472	1.81073			0.512114	1.81171	1.84472
0.513014	3.66582	1.81071			0.513014	1.81243	1.8454
0.513914	3.66662	1.81093			0.513914	1.81293	1.84609
0.514814	3.66703	1.81131			0.514814	1.81324	1.84667
0.515714	3.66709	1.81175			0.515714	1.81344	1.84705
0.516614	3.66691	1.81217			0.516614	1.81355	1.84725
0.517514	3.66662	1.8125			0.517514	1.81363	1.84726
0.518415	3.66633	1.81271			0.518415	1.81368	1.84709
0.519315	3.66608	1.8128			0.519315	1.81373	1.84679
0.520215	3.66589	1.8128			0.520215	1.81373	1.84637
0.521115	3.66572	1.8128			0.521115	1.81361	1.84593
0.522015	3.66557	1.81285			0.522015	1.81333	1.84555
0.522915	3.66537	1.81297			0.522915	1.81283	1.84531
0.523815	3.66513	1.81313			0.523815	1.81216	1.84525
0.524715	3.66486	1.81327			0.524715	1.8114	1.84537
0.525615	3.66462	1.8133			0.525615	1.8106	1.84565
0.526515	3.66452	1.81313			0.526515	1.80984	1.84602
0.527415	3.66467	1.81267			0.527415	1.80919	1.84639
0.528315	3.66508	1.8119			0.528315	1.80874	1.84662
0.529215	3.66575	1.81088			0.529215	1.80854	1.84658
0.530115	3.66656	1.80969			0.530115	1.8086	1.84617
0.531015	3.66735	1.80847			0.531015	1.80888	1.84541
0.531915	3.66797	1.80736			0.531915	1.80933	1.84436
0.532815	3.66825	1.80647			0.532815	1.80988	1.84321
0.533715	3.66811	1.80594			0.533715	1.81047	1.84211
0.534615	3.66753	1.80581			0.534615	1.811	1.84126
0.535515	3.66662	1.80613			0.535515	1.81141	1.84079
0.536415	3.66554	1.80689			0.536415	1.81163	1.84078
0.537315	3.66454	1.80802			0.537315	1.81159	1.84124
0.538215	3.66381	1.8094			0.538215	1.81133	1.84204
0.539115	3.66346	1.81092			0.539115	1.8109	1.84302
0.540015	3.66348	1.81245			0.540015	1.8104	1.84401
0.540915	3.66386	1.81388			0.540915	1.80992	1.8448
0.541815	3.66452	1.81512			0.541815	1.80952	1.84529
0.542715	3.66527	1.81607			0.542715	1.80924	1.84542
0.543615	3.66592	1.8167			0.543615	1.8091	1.84518
0.544515	3.66626	1.81701			0.544515	1.80904	1.84464
0.545415	3.66625	1.8171			0.545415	1.809	1.84396
0.546315	3.66597	1.81708			0.546315	1.80889	1.84326
0.547215	3.66551	1.81704			0.547215	1.80867	1.8427
0.548115	3.66491	1.81702			0.548115	1.8083	1.84233
0.549015	3.66417	1.81705			0.549015	1.8078	1.84219
0.549915	3.66332	1.81712			0.549915	1.80725	1.84229
0.550815	3.66244	1.81723			0.550815	1.80677	1.84256
0.551715	3.66158	1.81732			0.551715	1.80646	1.84292
0.552615	3.66076	1.81735			0.552615	1.80637	1.8433
0.553516	3.65991	1.81725			0.553516	1.8065	1.84367
0.554416	3.65907	1.81697			0.554416	1.80687	1.84403
0.555316	3.65836	1.81653			0.555316	1.80739	1.84441
0.556216	3.65792	1.81598			0.556216	1.80802	1.84483
0.557116	3.65785	1.81535			0.557116	1.80867	1.84533
0.558016	3.65813	1.81469			0.558016	1.80925	1.84593
0.558916	3.6587	1.81401			0.558916	1.80967	1.84661
0.559816	3.65945	1.81336			0.559816	1.80994	1.84734
0.560716	3.66028	1.81279			0.560716	1.8101	1.84801
0.561616	3.66101	1.81234			0.561616	1.81017	1.8485
0.562516	3.66147	1.81205			0.562516	1.81017	1.84878
0.563416	3.66155	1.81192			0.563416	1.81012	1.84883
0.564316	3.66122	1.81193			0.564316	1.80997	1.84875
0.565216	3.66056	1.81205			0.565216	1.80973	1.8486
0.566116	3.65967	1.81222			0.566116	1.80938	1.84844
0.567016	3.6587	1.81239			0.567016	1.80891	1.84832
0.567916	3.65778	1.81252			0.567916	1.80829	1.84834
0.568816	3.65698	1.81254			0.568816	1.80755	1.84854
0.569716	3.65634	1.81244			0.569716	1.80672	1.84895
0.570616	3.65582	1.81222			0.570616	1.80588	1.84949
0.571516	3.65534	1.81192			0.571516	1.80514	1.85005
0.572416	3.65489	1.81161			0.572416	1.80458	1.85053
0.573316	3.65446	1.81131			0.573316	1.80429	1.85088
0.574216	3.6541	1.81103			0.574216	1.80426	1.85106
0.575116	3.65391	1.81078			0.575116	1.80451	1.85103
0.576016	3.65394	1.81054			0.576016	1.80498	1.85072
0.576916	3.65426	1.81034			0.576916	1.80566	1.85005
0.577816	3.65489	1.81019			0.577816	1.80647	1.84904
0.578716	3.65578	1.81012			0.578716	1.80732	1.84774
0.579616	3.65679	1.81019			0.579616	1.80814	1.84627
0.580516	3.65773	1.81046			0.580516	1.80889	1.84473
0.581416	3.65845	1.81095			0.581416	1.80955	1.84331
0.582316	3.65885	1.81171			0.582316	1.81015	1.84215
0.583216	3.65891	1.81267			0.583216	1.81069	1.84143
0.584116	3.65865	1.81376			0.584116	1.81119	1.84125
0.585016	3.65815	1.81485			0.585016	1.81168	1.84161
0.585916	3.6575	1.8158			0.585916	1.81217	1.84242
0.586816	3.65685	1.81655			0.586816	1.81268	1.84353
0.587716	3.65635	1.81703			0.587716	1.81318	1.84473
0.588616	3.65611	1.81725			0.588616	1.8136	1.84584
0.589517	3.65615	1.81726			0.589517	1.81386	1.84666
0.590417	3.6565	1.81714			0.590417	1.81391	1.84709
0.591317	3.65707	1.81704			0.591317	1.81371	1.84711
0.592217	3.65781	1.81705			0.592217	1.81329	1.84678
0.593117	3.65862	1.81733			0.593117	1.81271	1.84623
0.594017	3.65937	1.81807			0.594017	1.81208	1.8456
0.594917	3.65988	1.81969			0.594917	1.81153	1.84505
0.595817	3.66	1.82306			0.595817	1.81117	1.8447
0.596717	3.65968	1.82977			0.596717	1.81109	1.84465
0.597617	3.65896	1.8427			0.597617	1.81134	1.84497
0.598517	3.65799	1.86665			0.598517	1.8119	1.84573
0.599417	3.65695	1.90963			0.599417	1.81275	1.84705
0.600317	3.65607	1.98455			0.600317	1.81388	1.84914
0.601217	3.65562	2.11173			0.601217	1.81536	1.85248
0.602117	3.656	2.32232			0.602117	1.81739	1.85786
0.603017	3.65765	2.66313			0.603017	1.82042	1.86678
0.603917	3.66116	3.20324			0.603917	1.82524	1.88149
0.604817	3.66732	4.04271			0.604817	1.83311	1.90552
0.605717	3.67737	5.32385			0.605717	1.84593	1.94415
0.606617	3.69322	7.24549			0.606617	1.86651	2.00515
0.607517	3.71792	258.845			0.607517	1.89887	2.09993
0.608417	3.75605	258.845			0.608417	1.94874	2.24484
0.609317	3.81439	258.845			0.609317	2.02411	2.46291
0.610217	3.90292	258.845			0.610217	2.13598	2.78591
0.611117	4.03578	258.845			0.611117	2.29923	3.25667
0.612017	4.23274	258.845			0.612017	2.53369	3.93176
0.612917	4.52064	258.845			0.612917	2.86525	4.88412
0.613817	4.93516	258.845			0.613817	3.32696	6.20545
0.614717	5.52275	258.845			0.614717	3.96008	8.00835
0.615617	6.34241	258.845			0.615617	4.81511	10.4277
0.616517	7.4671	258.845			0.616517	5.95251	13.6208
0.617417	8.98464	258.845			0.617417	7.44295	17.7663
0.618317	10.9983	258.845			0.618317	9.3671	23.061
0.619217	13.6267	258.845			0.619217	11.8148	29.7155
0.620117	17.0032	258.845			0.620117	14.8835	272.712
0.621017	21.2731	258.845			0.621017	18.677	272.712
0.621917	26.5894	258.845			0.621917	23.3028	272.712
0.622817	33.1083	258.845			0.622817	28.8697	272.712
0.623717	40.9828	258.845			0.623717	35.4844	272.712
0.624617	270.007	258.845			0.624617	43.2481	272.712
0.625518	270.007	258.845			0.625518	250.438	272.712
0.626418	270.007	258.845			0.626418	250.438	272.712
0.627318	270.007	258.845			0.627318	250.438	272.712
0.628218	270.007	258.845			0.628218	250.438	272.712
0.629118	270.007	258.845			0.629118	250.438	272.712
0.630018	270.007	258.845			0.630018	250.438	272.712
0.630918	270.007	258.845			0.630918	250.438	272.712
0.631818	270.007	258.845			0.631818	250.438	272.712
0.632718	270.007	258.845			0.632718	250.438	272.712
0.633618	270.007	258.845			0.633618	250.438	272.712
0.634518	270.007	258.845			0.634518	250.438	272.712
0.635418	270.007	258.845			0.635418	250.438	272.712
0.636318	270.007	258.845			0.636318	250.438	272.712
0.637218	270.007	258.845			0.637218	250.438	272.712
0.638118	270.007	258.845			0.638118	250.438	272.712
0.639018	270.007	258.845			0.639018	250.438	272.712
0.639918	270.007	258.845			0.639918	250.438	272.712
0.640818	270.007	258.845			0.640818	250.438	272.712
0.641718	270.007	258.845			0.641718	250.438	272.712
0.642618	270.007	258.845			0.642618	250.438	272.712
0.643518	270.007	258.845			0.643518	250.438	272.712
0.644418	270.007	258.845			0.644418	250.438	272.712
0.645318	270.007	258.845			0.645318	250.438	272.712
0.646218	270.007	258.845			0.646218	250.438	272.712
0.647118	270.007	258.845			0.647118	250.438	272.712
0.648018	270.007	258.845			0.648018	250.438	272.712
0.648918	270.007	258.845			0.648918	250.438	272.712
0.649818	270.007	258.845			0.649818	250.438	272.712
0.650718	270.007	258.845			0.650718	250.438	272.712
0.651618	270.007	258.845			0.651618	250.438	272.712
0.652518	270.007	258.845			0.652518	250.438	272.712
0.653418	270.007	258.845			0.653418	250.438	272.712
0.654318	270.007	258.845			0.654318	250.438	272.712
0.655218	270.007	258.845			0.655218	250.438	272.712
0.656118	270.007	258.845			0.656118	250.438	272.712
0.657018	270.007	258.845			0.657018	250.438	272.712
0.657918	270.007	258.845			0.657918	250.438	272.712
0.658818	270.007	258.845			0.658818	250.438	272.712
0.659718	270.007	258.845			0.659718	250.438	272.712
0.660618	270.007	258.845			0.660618	250.438	272.712
0.661519	270.007	258.845			0.661519	250.438	272.712
0.662419	270.007	258.845			0.662419	250.438	272.712
0.663319	270.007	258.845			0.663319	250.438	272.712
0.664219	270.007	258.845			0.664219	250.438	272.712
0.665119	270.007	258.845			0.665119	250.438	272.712
0.666019	270.007	258.845			0.666019	250.438	272.712
0.666919	270.007	258.845			0.666919	250.438	272.712
0.667819	270.007	258.845			0.667819	250.438	272.712
0.668719	270.007	258.845			0.668719	250.438	272.712
0.669619	270.007	258.845			0.669619	250.438	272.712
0.670519	270.007	258.845			0.670519	250.438	272.712
0.671419	270.007	258.845			0.671419	250.438	272.712
0.672319	270.007	258.845			0.672319	250.438	272.712
0.673219	270.007	258.845			0.673219	250.438	272.712
0.674119	270.007	258.845			0.674119	250.438	272.712
0.675019	270.007	258.845			0.675019	250.438	272.712
0.675919	270.007	258.845			0.675919	250.438	272.712
0.676819	270.007	258.845			0.676819	250.438	272.712
0.677719	270.007	258.845			0.677719	250.438	272.712
0.678619	270.007	258.845			0.678619	250.438	272.712
0.679519	270.007	258.845			0.679519	250.438	272.712
0.680419	270.007	258.845			0.680419	250.438	272.712
0.681319	270.007	258.845			0.681319	250.438	272.712
0.682219	270.007	258.845			0.682219	250.438	272.712
0.683119	270.007	258.845			0.683119	250.438	272.712
0.684019	270.007	258.845			0.684019	250.438	272.712
0.684919	270.007	258.845			0.684919	250.438	272.712
0.685819	270.007	258.845			0.685819	250.438	272.712
0.686719	270.007	258.845			0.686719	250.438	272.712
0.687619	270.007	258.845			0.687619	250.438	272.712
0.688519	270.007	258.845			0.688519	250.438	272.712
0.689419	270.007	258.845			0.689419	250.438	272.712
0.690319	270.007	258.845			0.690319	250.438	272.712
0.691219	270.007	258.845			0.691219	250.438	272.712
0.692119	270.007	258.845			0.692119	250.438	272.712
0.693019	270.007	258.845			0.693019	250.438	272.712
0.693919	270.007	258.845			0.693919	250.438	272.712
0.694819	270.007	258.845			0.694819	250.438	272.712
0.695719	270.007	258.845			0.695719	250.438	272.712
0.69662	270.007	258.845			0.69662	250.438	272.712
0.69752	270.007	258.845			0.69752	250.438	272.712
0.69842	270.007	258.845			0.69842	250.438	272.712
0.69932	270.007	258.845			0.69932	250.438	272.712
0.70022	270.007	258.845			0.70022	250.438	272.712
0.70112	270.007	258.845			0.70112	250.438	272.712
0.70202	270.007	258.845			0.70202	250.438	272.712
0.70292	270.007	258.845			0.70292	250.438	272.712
0.70382	270.007	258.845			0.70382	250.438	272.712
0.70472	270.007	258.845			0.70472	250.438	272.712
0.70562	270.007	258.845			0.70562	250.438	272.712
0.70652	270.007	258.845			0.70652	250.438	272.712
0.70742	270.007	258.845			0.70742	250.438	272.712
0.70832	270.007	258.845			0.70832	250.438	272.712
0.70922	270.007	258.845			0.70922	250.438	272.712
0.71012	270.007	258.845			0.71012	250.438	272.712
0.71102	270.007	258.845			0.71102	250.438	272.712
0.71192	270.007	258.845			0.71192	250.438	272.712
0.71282	270.007	258.845			0.71282	250.438	272.712
0.71372	270.007	258.845			0.71372	250.438	272.712
0.71462	270.007	258.845			0.71462	250.438	272.712
0.71552	270.007	258.845			0.71552	250.438	272.712
0.71642	270.007	258.845			0.71642	250.438	272.712
0.71732	270.007	258.845			0.71732	250.438	272.712
0.71822	270.007	258.845			0.71822	250.438	272.712
0.71912	270.007	258.845			0.71912	250.438	272.712
0.72002	270.007	258.845			0.72002	250.438	272.712
0.72092	270.007	258.845			0.72092	250.438	272.712
0.72182	270.007	258.845			0.72182	250.438	272.712
0.72272	270.007	258.845			0.72272	250.438	272.712
0.72362	270.007	258.845			0.72362	250.438	272.712
0.72452	270.007	258.845			0.72452	250.438	272.712
0.72542	270.007	258.845			0.72542	250.438	272.712
0.72632	270.007	258.845			0.72632	250.438	272.712
0.72722	270.007	258.845			0.72722	250.438	272.712
0.72812	270.007	258.845			0.72812	250.438	272.712
0.72902	270.007	258.845			0.72902	250.438	272.712
0.72992	270.007	258.845			0.72992	250.438	272.712
0.73082	270.007	258.845			0.73082	250.438	272.712
0.73172	270.007	258.845			0.73172	250.438	272.712
0.732621	270.007	258.845			0.732621	250.438	272.712
0.733521	270.007	258.845			0.733521	250.438	272.712
0.734421	270.007	258.845			0.734421	250.438	272.712
0.735321	270.007	258.845			0.735321	250.438	272.712
0.736221	270.007	258.845			0.736221	250.438	272.712
0.737121	270.007	258.845			0.737121	250.438	272.712
0.738021	270.007	258.845			0.738021	250.438	272.712
0.738921	270.007	258.845			0.738921	250.438	272.712
0.739821	270.007	258.845			0.739821	250.438	272.712
0.740721	270.007	258.845			0.740721	250.438	272.712
0.741621	270.007	258.845			0.741621	250.438	272.712
0.742521	270.007	258.845			0.742521	250.438	272.712
0.743421	270.007	258.845			0.743421	250.438	272.712
0.744321	270.007	258.845			0.744321	250.438	272.712
0.745221	270.007	258.845			0.745221	250.438	272.712
0.746121	270.007	258.845			0.746121	250.438	272.712
0.747021	270.007	258.845			0.747021	250.438	272.712
0.747921	270.007	258.845			0.747921	250.438	272.712
0.748821	270.007	258.845			0.748821	250.438	272.712
0.749721	270.007	258.845			0.749721	250.438	272.712
0.750621	270.007	258.845			0.750621	250.438	272.712
0.751521	270.007	258.845			0.751521	250.438	272.712
0.752421	270.007	258.845			0.752421	250.438	272.712
0.753321	270.007	258.845			0.753321	250.438	272.712
0.754221	270.007	258.845			0.754221	250.438	272.712
0.755121	270.007	258.845			0.755121	250.438	272.712
0.756021	270.007	258.845			0.756021	250.438	272.712
0.756921	270.007	258.845			0.756921	250.438	272.712
0.757821	270.007	258.845			0.757821	250.438	272.712
0.758721	270.007	258.845			0.758721	250.438	272.712
0.759621	270.007	258.845			0.759621	250.438	272.712
0.760521	270.007	258.845			0.760521	250.438	272.712
0.761421	270.007	258.845			0.761421	250.438	272.712
0.762321	270.007	258.845			0.762321	250.438	272.712
0.763221	270.007	258.845			0.763221	250.438	272.712
0.764121	270.007	258.845			0.764121	250.438	272.712
0.765021	270.007	258.845			0.765021	250.438	272.712
0.765921	270.007	258.845			0.765921	250.438	272.712
0.766821	270.007	258.845			0.766821	250.438	272.712
0.767721	270.007	258.845			0.767721	250.438	272.712
0.768622	270.007	258.845			0.768622	250.438	272.712
0.769522	270.007	258.845			0.769522	250.438	272.712
0.770422	270.007	258.845			0.770422	250.438	272.712
0.771322	270.007	258.845			0.771322	250.438	272.712
0.772222	270.007	258.845			0.772222	250.438	272.712
0.773122	270.007	258.845			0.773122	250.438	272.712
0.774022	270.007	258.845			0.774022	250.438	272.712
0.774922	270.007	258.845			0.774922	250.438	272.712
0.775822	270.007	258.845			0.775822	250.438	272.712
0.776722	270.007	258.845			0.776722	250.438	272.712
0.777622	270.007	258.845			0.777622	250.438	272.712
0.778522	270.007	258.845			0.778522	250.438	272.712
0.779422	173.354	258.845			0.779422	250.438	272.712
0.780322	170.203	258.845			0.780322	250.438	272.712
0.781222	167.267	258.845			0.781222	250.438	272.712
0.782122	164.545	258.845			0.782122	250.438	272.712
0.783022	162.032	258.845			0.783022	250.438	272.712
0.783922	159.726	258.845			0.783922	250.438	272.712
0.784822	157.628	258.845			0.784822	250.438	272.712
0.785722	155.736	258.845			0.785722	250.438	272.712
0.786622	154.055	258.845			0.786622	250.438	272.712
0.787522	152.588	258.845			0.787522	250.438	272.712
0.788422	151.339	258.845			0.788422	250.438	272.712
0.789322	150.309	258.845			0.789322	250.438	272.712
0.790222	149.497	258.845			0.790222	250.438	227.564
0.791122	148.899	258.845			0.791122	250.438	227.891
0.792022	148.505	258.845			0.792022	250.438	228.171
0.792922	148.302	258.845			0.792922	250.438	228.365
0.793822	148.274	258.845			0.793822	250.438	228.434
0.794722	148.399	258.845			0.794722	250.438	228.345
0.795622	148.653	258.845			0.795622	250.438	228.071
0.796522	149.011	258.845			0.796522	250.438	227.586
0.797422	149.444	258.845			0.797422	250.438	226.873
0.798322	149.924	258.845			0.798322	250.438	225.913
0.799222	150.424	258.845			0.799222	250.438	224.697
0.800122	150.915	258.845			0.800122	250.438	223.215
0.801022	151.369	258.845			0.801022	250.438	221.463
0.801922	151.758	258.845			0.801922	250.438	219.44
0.802822	152.058	258.845			0.802822	250.438	217.153
0.803723	152.25	258.845			0.803723	250.438	214.616
0.804623	152.317	258.845			0.804623	250.438	211.849
0.805523	152.242	258.845			0.805523	250.438	208.881
0.806423	152.014	258.845			0.806423	250.438	205.75
0.807323	151.626	258.845			0.807323	250.438	202.5
0.808223	151.072	258.845			0.808223	250.438	199.181
0.809123	150.351	258.845			0.809123	250.438	195.847
0.810023	149.465	258.845			0.810023	250.438	192.551
0.810923	148.417	258.845			0.810923	250.438	189.343
0.811823	147.213	258.845			0.811823	250.438	186.268
0.812723	145.865	258.845			0.812723	250.438	183.365
0.813623	144.386	258.845			0.813623	250.438	180.664
0.814523	142.795	258.845			0.814523	250.438	178.187
0.815423	141.115	258.845			0.815423	250.438	175.947
0.816323	139.371	258.845			0.816323	250.438	173.948
0.817223	137.592	258.845			0.817223	250.438	172.189
0.818123	135.809	258.845			0.818123	250.438	170.658
0.819023	134.054	258.845			0.819023	250.438	169.341
0.819923	132.358	258.845			0.819923	250.438	168.219
0.820823	130.75	258.845			0.820823	250.438	167.266
0.821723	129.254	258.845			0.821723	250.438	166.456
0.822623	127.892	258.845			0.822623	250.438	165.76
0.823523	126.678	258.845			0.823523	250.438	165.15
0.824423	125.622	258.845			0.824423	250.438	164.598
0.825323	124.726	258.845			0.825323	250.438	164.079
0.826223	123.988	258.845			0.826223	250.438	163.57
0.827123	123.399	258.845			0.827123	250.438	163.052
0.828023	122.948	258.845			0.828023	250.438	162.51
0.828923	122.624	258.845			0.828923	250.438	161.931
0.829823	122.411	258.845			0.829823	250.438	161.308
0.830723	122.296	258.845			0.830723	250.438	160.636
0.831623	122.265	258.845			0.831623	250.438	159.911
0.832523	122.306	258.845			0.832523	250.438	159.135
0.833423	122.409	258.845			0.833423	250.438	158.312
0.834323	122.563	258.845			0.834323	250.438	157.446
0.835223	122.758	258.845			0.835223	250.438	156.543
0.836123	122.986	258.845			0.836123	250.438	155.608
0.837023	123.236	258.845			0.837023	250.438	154.65
0.837923	123.499	258.845			0.837923	250.438	153.674
0.838823	123.77	258.845			0.838823	250.438	152.689
0.839724	124.044	258.845			0.839724	250.438	151.7
0.840624	124.315	258.845			0.840624	250.438	150.712
0.841524	124.582	258.845			0.841524	250.438	149.728
0.842424	124.845	258.845			0.842424	250.438	148.752
0.843324	125.102	258.845			0.843324	250.438	147.783
0.844224	125.352	258.845			0.844224	250.438	146.823
0.845124	125.594	258.845			0.845124	250.438	145.868
0.846024	125.823	258.845			0.846024	250.438	144.919
0.846924	126.03	258.845			0.846924	250.438	143.972
0.847824	126.207	258.845			0.847824	250.438	143.028
0.848724	126.343	258.845			0.848724	250.438	142.084
0.849624	126.431	258.845			0.849624	250.438	141.138
0.850524	126.462	258.845			0.850524	250.438	140.189
0.851424	126.431	258.845			0.851424	250.438	139.234
0.852324	126.334	258.845			0.852324	250.438	138.273
0.853224	126.171	258.845			0.853224	250.438	137.301
0.854124	125.945	258.845			0.854124	250.438	136.317
0.855024	125.662	258.845			0.855024	250.438	135.32
0.855924	125.324	258.845			0.855924	250.438	134.31
0.856824	124.937	258.845			0.856824	250.438	133.285
0.857724	124.505	258.845			0.857724	250.438	132.247
0.858624	124.029	258.845			0.858624	250.438	131.194
0.859524	123.513	258.845			0.859524	250.438	130.124
0.860424	122.957	258.845			0.860424	250.438	129.037
0.861324	122.364	258.845			0.861324	250.438	127.929
0.862224	121.732	258.845			0.862224	250.438	126.797
0.863124	121.064	258.845			0.863124	250.438	125.638
0.864024	120.364	258.845			0.864024	250.438	124.451
0.864924	119.633	258.845			0.864924	250.438	123.235
0.865824	118.877	258.845			0.865824	250.438	121.99
0.866724	118.098	258.845			0.866724	250.438	120.719
0.867624	117.302	258.845			0.867624	250.438	119.421
0.868524	116.491	258.845			0.868524	250.438	118.098
0.869424	115.669	258.845			0.869424	250.438	116.75
0.870324	114.841	258.845			0.870324	250.438	115.377
0.871224	114.006	258.845			0.871224	250.438	113.977
0.872124	113.166	258.845			0.872124	250.438	112.551
0.873024	112.32	258.845			0.873024	250.438	111.097
0.873924	111.469	258.845			0.873924	250.438	109.616
0.874825	110.612	258.845			0.874825	250.438	108.112
0.875725	109.75	258.845			0.875725	250.438	106.587
0.876625	108.883	258.845			0.876625	250.438	105.045
0.877525	108.012	258.845			0.877525	250.438	103.489
0.878425	107.139	258.845			0.878425	250.438	101.924
0.879325	106.265	258.845			0.879325	250.438	100.354
0.880225	105.391	258.845			0.880225	250.438	98.7814
0.881125	104.517	258.845			0.881125	250.438	97.21
0.882025	103.641	258.845			0.882025	250.438	95.642
0.882925	102.76	258.845			0.882925	250.438	94.0794
0.883825	101.871	258.845			0.883825	250.438	92.5245
0.884725	100.97	258.845			0.884725	250.438	90.9793
0.885625	100.055	258.845			0.885625	250.438	89.4458
0.886525	99.1233	258.845			0.886525	250.438	87.9257
0.887425	98.1751	258.845			0.887425	250.438	86.4206
0.888325	97.2099	258.845			0.888325	250.438	84.932
0.889225	96.228	258.845			0.889225	250.438	83.4614
0.890125	95.2304	258.845			0.890125	250.438	82.0102
0.891025	94.2176	258.845			0.891025	250.438	80.5797
0.891925	93.1899	258.845			0.891925	250.438	79.171
0.892825	92.1465	258.845			0.892825	250.438	77.7848
0.893725	91.0859	258.845			0.893725	250.438	76.4221
0.894625	90.007	258.845			0.894625	250.438	75.0837
0.895525	88.9094	258.845			0.895525	250.438	73.7701
0.896425	87.794	258.845			0.896425	250.438	72.4816
0.897325	86.6621	258.845			0.897325	250.438	71.2184
0.898225	85.5158	258.845			0.898225	250.438	69.9804
0.899125	84.3574	258.845			0.899125	250.438	68.7673
0.900025	83.1894	258.845			0.900025	250.438	67.5781
0.900925	82.0147	258.845			0.900925	250.438	66.4119
0.901825	80.8358	258.845			0.901825	250.438	65.2681
0.902725	79.6549	258.845			0.902725	250.438	64.1458
0.903625	78.4735	258.845			0.903625	250.438	63.0446
0.904525	77.293	258.845			0.904525	250.438	61.9638
0.905425	76.115	258.845			0.905425	250.438	60.9032
0.906325	74.9413	258.845			0.906325	250.438	59.8625
0.907225	73.774	258.845			0.907225	250.438	58.8417
0.908125	72.6151	258.845			0.908125	250.438	57.8409
0.909025	71.4658	258.845			0.909025	250.438	56.8603
0.909925	70.3271	258.845			0.909925	250.438	55.8999
0.910825	69.1995	258.845			0.910825	250.438	54.9603
0.911726	68.083	258.845			0.911726	250.438	54.0423
0.912626	66.9775	258.845			0.912626	250.438	53.1468
0.913526	65.8822	258.845			0.913526	250.438	52.2746
0.914426	64.7969	258.845			0.914426	250.438	51.426
0.915326	63.7214	258.845			0.915326	250.438	50.6013
0.916226	62.6561	258.845			0.916226	250.438	49.8005
0.917126	61.6022	258.845			0.917126	250.438	49.0229
0.918026	60.5607	258.845			0.918026	250.438	48.2676
0.918926	59.5331	258.845			0.918926	250.438	47.533
0.919826	58.5203	258.845			0.919826	250.438	46.8175
0.920726	57.523	258.845			0.920726	250.438	46.1194
0.921626	56.5415	258.845			0.921626	250.438	45.4373
0.922526	55.5758	258.845			0.922526	250.438	44.7699
0.923426	54.6255	258.845			0.923426	250.438	44.116
0.924326	53.6903	258.845			0.924326	250.438	43.4749
0.925226	52.7697	258.845			0.925226	250.438	42.8463
0.926126	51.8632	258.845			0.926126	250.438	42.2305
0.927026	50.9707	258.845			0.927026	250.438	41.628
0.927926	50.0923	258.845			0.927926	250.438	41.0392
0.928826	49.2281	258.845			0.928826	250.438	40.4649
0.929726	48.3779	258.845			0.929726	250.438	39.9058
0.930626	47.5418	258.845			0.930626	250.438	39.3628
0.931526	46.7197	258.845			0.931526	250.438	38.8366
0.932426	45.9118	258.845			0.932426	197.275	38.3276
0.933326	45.1184	258.845			0.933326	194.634	37.8361
0.934226	44.3394	258.845			0.934226	192.093	37.3622
0.935126	43.575	258.845			0.935126	189.647	36.9059
0.936026	42.8252	258.845			0.936026	187.291	36.4672
0.936926	42.0904	258.845			0.936926	185.018	36.0459
0.937826	41.3705	258.845			0.937826	182.825	35.642
0.938726	40.6658	258.845			0.938726	180.71	35.2551
0.939626	39.9765	207.125			0.939626	178.673	34.8851
0.940526	39.3029	205.27			0.940526	176.717	34.5315
0.941426	38.645	203.482			0.941426	174.839	34.1939
0.942326	38.0029	201.759			0.942326	173.041	33.8717
0.943226	37.3767	200.099			0.943226	171.318	33.5645
0.944126	36.7662	198.502			0.944126	169.668	33.2718
0.945026	36.1715	196.962			0.945026	168.083	32.9933
0.945926	35.5922	195.478			0.945926	166.559	32.729
0.946827	35.0281	194.043			0.946827	165.088	32.4789
0.947727	34.479	192.655			0.947727	163.664	32.2435
0.948627	33.945	191.309			0.948627	162.286	32.0236
0.949527	33.4262	190.004			0.949527	160.95	31.8199
0.950427	32.9229	188.737			0.950427	159.657	31.6331
0.951327	32.435	187.509			0.951327	158.406	31.464
0.952227	31.9627	186.32			0.952227	157.196	31.3132
0.953127	31.5058	185.169			0.953127	156.028	31.1813
0.954027	31.0645	184.059			0.954027	154.902	31.0687
0.954927	30.6386	182.99			0.954927	153.815	30.9756
0.955827	30.2282	181.96			0.955827	152.768	30.9022
0.956727	29.8332	180.968			0.956727	151.758	30.8485
0.957627	29.4541	180.012			0.957627	150.784	30.8142
0.958527	29.0909	179.088			0.958527	149.845	30.7993
0.959427	28.7438	178.195			0.959427	148.939	30.8033
0.960327	28.4126	177.33			0.960327	148.066	30.8257
0.961227	28.0968	176.494			0.961227	147.225	30.8655
0.962127	27.7956	175.686			0.962127	146.416	30.9216
0.963027	27.508	174.907			0.963027	145.639	30.9926
0.963927	27.233	174.155			0.963927	144.893	31.0766
0.964827	26.9691	173.431			0.964827	144.177	31.1716
0.965727	26.715	172.733			0.965727	143.491	31.2751
0.966627	26.4697	172.057			0.966627	142.835	31.3848
0.967527	26.232	171.402			0.967527	142.207	31.4982
0.968427	26.0013	170.764			0.968427	141.605	31.6128
0.969327	25.7769	170.14			0.969327	141.023	31.7266
0.970227	25.5586	169.529			0.970227	140.458	31.8375
0.971127	25.3458	168.929			0.971127	139.906	31.9437
0.972027	25.1382	168.34			0.972027	139.365	32.0435
0.972927	24.9358	167.761			0.972927	138.832	32.1358
0.973827	24.7386	167.194			0.973827	138.309	32.2197
0.974727	24.5466	166.638			0.974727	137.797	32.2949
0.975627	24.3595	166.094			0.975627	137.298	32.3613
0.976527	24.1772	165.562			0.976527	136.815	32.4198
0.977427	23.9994	165.042			0.977427	136.348	32.4713
0.978327	23.8258	164.535			0.978327	135.899	32.5177
0.979227	23.6562	164.04			0.979227	135.465	32.5606
0.980127	23.4905	163.559			0.980127	135.042	32.602
0.981027	23.3285	163.092			0.981027	134.629	32.6432
0.981927	23.1703	162.641			0.981927	134.224	32.6857
0.982828	23.0161	162.206			0.982828	133.825	32.7305
0.983728	22.8666	161.787			0.983728	133.435	32.7786
0.984628	22.7223	161.386			0.984628	133.058	32.8304
0.985528	22.584	161.004			0.985528	132.698	32.8863
0.986428	22.4525	160.64			0.986428	132.36	32.9465
0.987328	22.3284	160.295			0.987328	132.05	33.0113
0.988228	22.2123	159.968			0.988228	131.771	33.0813
0.989128	22.1046	159.659			0.989128	131.523	33.1568
0.990028	22.0059	159.367			0.990028	131.305	33.2375
0.990928	21.9165	159.092			0.990928	131.113	33.323
0.991828	21.8367	158.832			0.991828	130.941	33.4125
0.992728	21.7668	158.586			0.992728	130.784	33.5047
0.993628	21.7072	158.354			0.993628	130.638	33.5984
0.994528	21.6583	158.132			0.994528	130.498	33.6918
0.995428	21.6209	157.918			0.995428	130.362	33.7829
0.996328	21.5956	157.712			0.996328	130.228	33.8697
0.997228	21.5831	157.508			0.997228	130.095	33.9501
0.998128	21.5837	157.307			0.998128	129.965	34.0228
0.999028	21.5979	157.106			0.999028	129.838	34.0867
0.999928	21.6261	156.904			0.999928	129.714	34.141
1.00083	21.6684	156.702			1.00083	129.592	34.1852
1.00173	21.7245	156.498			1.00173	129.471	34.2188
1.00263	21.7937	156.294			1.00263	129.351	34.2415
1.00353	21.8747	156.091			1.00353	129.23	34.253
1.00443	21.9663	155.888			1.00443	129.107	34.2531
1.00533	22.0668	155.684			1.00533	128.983	34.2415
1.00623	22.1746	155.479			1.00623	128.856	34.2178
1.00713	22.2879	155.273			1.00713	128.728	34.1816
1.00803	22.4048	155.065			1.00803	128.597	34.1333
1.00893	22.5237	154.854			1.00893	128.465	34.0733
1.00983	22.6431	154.642			1.00983	128.33	34.0024
1.01073	22.7618	154.429			1.01073	128.191	33.9212
1.01163	22.8785	154.215			1.01163	128.044	33.8303
1.01253	22.9918	154			1.01253	127.89	33.7299
1.01343	23.1005	153.78			1.01343	127.725	33.6204
1.01433	23.203	153.554			1.01433	127.548	33.5021
1.01523	23.2985	153.317			1.01523	127.358	33.3747
1.01613	23.386	153.066			1.01613	127.152	33.2382
1.01703	23.465	152.797			1.01703	126.928	33.0925
1.01793	23.5357	152.507			1.01793	126.686	32.9378
1.01883	23.5984	152.194			1.01883	126.423	32.7747
1.01973	23.6539	151.859			1.01973	126.138	32.6035
1.02063	23.7031	151.5			1.02063	125.829	32.4245
1.02153	23.747	151.118			1.02153	125.494	32.238
1.02243	23.7864	150.713			1.02243	125.133	32.0443
1.02333	23.822	150.282			1.02333	124.744	31.8435
1.02423	23.8545	149.824			1.02423	124.327	31.6357
1.02513	23.8846	149.337			1.02513	123.88	31.4212
1.02603	23.9132	148.819			1.02603	123.403	31.1997
1.02693	23.9416	148.268			1.02693	122.894	30.9713
1.02783	23.9716	147.683			1.02783	122.354	30.7361
1.02873	24.0046	147.066			1.02873	121.781	30.4942
1.02963	24.0421	146.416			1.02963	121.176	30.246
1.03053	24.0853	145.735			1.03053	120.54	29.9918
1.03143	24.1352	145.024			1.03143	119.872	29.7321
1.03233	24.1923	144.285			1.03233	119.174	29.4674
1.03323	24.2566	143.518			1.03323	118.448	29.199
1.03413	24.3279	142.727			1.03413	117.696	28.928
1.03503	24.4055	141.912			1.03503	116.922	28.6559
1.03593	24.4891	141.079			1.03593	116.128	28.384
1.03683	24.5785	140.231			1.03683	115.315	28.1135
1.03773	24.6737	139.373			1.03773	114.486	27.8452
1.03863	24.7747	138.51			1.03863	113.642	27.5798
1.03953	24.8814	137.645			1.03953	112.786	27.3176
1.04043	24.9936	136.783			1.04043	111.92	27.059
1.04133	25.1108	135.925			1.04133	111.046	26.804
1.04223	25.2324	135.072			1.04223	110.167	26.5531
1.04313	25.3578	134.224			1.04313	109.286	26.3069
1.04403	25.486	133.378			1.04403	108.407	26.0659
1.04493	25.6163	132.534			1.04493	107.533	25.8307
1.04583	25.7475	131.691			1.04583	106.667	25.6019
1.04673	25.8789	130.851			1.04673	105.811	25.38
1.04763	26.0094	130.014			1.04763	104.966	25.1653
1.04853	26.1384	129.181			1.04853	104.132	24.958
1.04943	26.265	128.356			1.04943	103.311	24.7582
1.05033	26.3883	127.54			1.05033	102.502	24.5663
1.05123	26.5073	126.736			1.05123	101.706	24.3828
1.05213	26.6212	125.944			1.05213	100.922	24.2087
1.05303	26.7295	125.165			1.05303	100.151	24.0451
1.05393	26.8315	124.398			1.05393	99.3927	23.8931
1.05483	26.9268	123.643			1.05483	98.6493	23.7538
1.05573	27.0147	122.901			1.05573	97.9211	23.6278
1.05663	27.0947	122.171			1.05663	97.2086	23.5156
1.05753	27.1663	121.454			1.05753	96.5121	23.4171
1.05843	27.2291	120.749			1.05843	95.8317	23.3322
1.05933	27.2826	120.059			1.05933	95.1674	23.2603
1.06023	27.3264	119.382			1.06023	94.5193	23.2012
1.06113	27.3601	118.722			1.06113	93.8869	23.1546
1.06203	27.3834	118.078			1.06203	93.2691	23.1204
1.06293	27.3958	117.45			1.06293	92.6644	23.0987
1.06383	27.397	116.838			1.06383	92.0716	23.0896
1.06473	27.3865	116.241			1.06473	91.4894	23.0932
1.06563	27.364	115.656			1.06563	90.9167	23.1095
1.06653	27.3296	115.081			1.06653	90.352	23.1382
1.06743	27.2833	114.515			1.06743	89.7947	23.1784
1.06833	27.2253	113.954			1.06833	89.2444	23.2293
1.06923	27.1557	113.399			1.06923	88.7014	23.2895
1.07013	27.0749	112.846			1.07013	88.1664	23.3576
1.07103	26.9831	112.297			1.07103	87.6398	23.4319
1.07193	26.8807	111.752			1.07193	87.1222	23.5105
1.07283	26.7677	111.21			1.07283	86.6144	23.5912
1.07373	26.6439	110.674			1.07373	86.1171	23.6719
1.07463	26.5093	110.142			1.07463	85.6302	23.7508
1.07553	26.3638	109.615			1.07553	85.1533	23.8258
1.07643	26.2077	109.092			1.07643	84.6853	23.8954
1.07733	26.0414	108.573			1.07733	84.2244	23.9578
1.07823	25.8655	108.056			1.07823	83.769	24.0116
1.07913	25.6807	107.541			1.07913	83.317	24.0557
1.08003	25.4877	107.027			1.08003	82.8663	24.0891
1.08093	25.2873	106.514			1.08093	82.4148	24.1109
1.08183	25.0805	106.001			1.08183	81.9615	24.1206
1.08273	24.8679	105.488			1.08273	81.5058	24.1175
1.08363	24.6501	104.976			1.08363	81.0484	24.1015
1.08453	24.4277	104.465			1.08453	80.5903	24.0726
1.08543	24.2012	103.956			1.08543	80.1329	24.0313
1.08633	23.9711	103.45			1.08633	79.678	23.9785
1.08723	23.7382	102.949			1.08723	79.2278	23.9149
1.08813	23.5027	102.455			1.08813	78.784	23.8416
1.08903	23.265	101.97			1.08903	78.3481	23.7596
1.08993	23.0255	101.494			1.08993	77.9209	23.6703
1.09083	22.7847	101.028			1.09083	77.5025	23.575
1.09173	22.5433	100.572			1.09173	77.0932	23.4747
1.09263	22.3023	100.126			1.09263	76.6932	23.3702
1.09353	22.0623	99.6867			1.09353	76.3024	23.2622
1.09443	21.8243	99.2535			1.09443	75.9203	23.1515
1.09533	21.589	98.8243			1.09533	75.5462	23.0389
1.09623	21.3572	98.398			1.09623	75.1793	22.9252
1.09713	21.1293	97.9739			1.09713	74.8188	22.8112
1.09803	20.9052	97.5521			1.09803	74.4639	22.6978
1.09893	20.6851	97.1339			1.09893	74.1141	22.5858
1.09983	20.4689	96.7207			1.09983	73.7689	22.4764
1.10073	20.2565	96.3142			1.10073	73.4287	22.3707
1.10163	20.048	95.9158			1.10163	73.0938	22.2697
1.10253	19.8438	95.5262			1.10253	72.7652	22.1738
1.10343	19.6443	95.1453			1.10343	72.4439	22.0834
1.10433	19.4502	94.7724			1.10433	72.1308	21.9984
1.10523	19.2621	94.406			1.10523	71.8265	21.9186
1.10613	19.0805	94.0447			1.10613	71.531	21.8436
1.10703	18.9057	93.6875			1.10703	71.2433	21.7732
1.10793	18.7379	93.3344			1.10793	70.9622	21.7071
1.10883	18.5774	92.9857			1.10883	70.6863	21.6451
1.10973	18.4242	92.6419			1.10973	70.4142	21.5871
1.11063	18.2782	92.3033			1.11063	70.1445	21.5335
1.11153	18.1394	91.9702			1.11153	69.8758	21.485
1.11243	18.0076	91.6432			1.11243	69.6077	21.4419
1.11333	17.8826	91.3223			1.11333	69.3404	21.4046
1.11423	17.7643	91.0068			1.11423	69.0751	21.3731
1.11513	17.6528	90.6957			1.11513	68.8138	21.3474
1.11603	17.548	90.3884			1.11603	68.5585	21.3274
1.11693	17.4497	90.0847			1.11693	68.3106	21.3128
1.11783	17.3576	89.785			1.11783	68.0716	21.3032
1.11873	17.2716	89.4896			1.11873	67.8425	21.298
1.11963	17.1911	89.1987			1.11963	67.6239	21.2967
1.12053	17.1156	88.9126			1.12053	67.4152	21.2991
1.12143	17.0445	88.6316			1.12143	67.2148	21.3052
1.12233	16.9768	88.3562			1.12233	67.0206	21.3149
1.12323	16.9115	88.0871			1.12323	66.8305	21.3283
1.12413	16.8478	87.8247			1.12413	66.6432	21.3454
1.12503	16.7849	87.5695			1.12503	66.4579	21.3662
1.12593	16.7227	87.3224			1.12593	66.2747	21.3906
1.12683	16.661	87.0841			1.12683	66.0945	21.4183
1.12773	16.5997	86.8552			1.12773	65.9185	21.4487
1.12863	16.5391	86.6361			1.12863	65.7486	21.4814
1.12953	16.4792	86.4266			1.12953	65.5864	21.5157
1.13043	16.4202	86.2264			1.13043	65.4333	21.5515
1.13133	16.362	86.0352			1.13133	65.2899	21.5884
1.13223	16.3043	85.8526			1.13223	65.156	21.6268
1.13313	16.2467	85.6781			1.13313	65.0312	21.6669
1.13403	16.1887	85.5113			1.13403	64.9149	21.7092
1.13493	16.1298	85.3521			1.13493	64.8067	21.7542
1.13583	16.0697	85.2007			1.13583	64.7068	21.8022
1.13673	16.0083	85.0574			1.13673	64.6151	21.8532
1.13763	15.9456	84.9225			1.13763	64.5317	21.9066
1.13853	15.8818	84.7965			1.13853	64.4568	21.9619
1.13943	15.8171	84.6797			1.13943	64.3906	22.0183
1.14033	15.7516	84.5729			1.14033	64.3337	22.0751
1.14123	15.6854	84.4772			1.14123	64.2864	22.1319
1.14213	15.6187	84.3937			1.14213	64.2489	22.1883
1.14303	15.5518	84.323			1.14303	64.2212	22.2442
1.14393	15.4845	84.2654			1.14393	64.204	22.2999
1.14483	15.4171	84.2212			1.14483	64.1985	22.3555
1.14573	15.3494	84.1904			1.14573	64.2059	22.4114
1.14663	15.2816	84.1728			1.14663	64.2273	22.4677
1.14753	15.214	84.1675			1.14753	64.263	22.5244
1.14843	15.1465	84.1736			1.14843	64.3133	22.5815
1.14933	15.0793	84.1903			1.14933	64.3781	22.6387
1.15023	15.0123	84.217			1.15023	64.4575	22.696
1.15113	14.9454	84.2535			1.15113	64.5507	22.7531
1.15203	14.8789	84.2992			1.15203	64.6568	22.8101
1.15293	14.8132	84.3535			1.15293	64.775	22.8667
1.15383	14.7486	84.416			1.15383	64.9053	22.9228
1.15473	14.6855	84.4862			1.15473	65.0477	22.9783
1.15563	14.6244	84.5634			1.15563	65.2021	23.0327
1.15653	14.5654	84.6465			1.15653	65.3677	23.0857
1.15743	14.5088	84.7345			1.15743	65.5429	23.137
1.15833	14.4547	84.8261			1.15833	65.7263	23.1863
1.15923	14.4028	84.9206			1.15923	65.9159	23.2332
1.16013	14.3529	85.0173			1.16013	66.1099	23.2775
1.16103	14.3045	85.1155			1.16103	66.3064	23.319
1.16193	14.2571	85.2148			1.16193	66.5036	23.3576
1.16283	14.2109	85.3147			1.16283	66.7006	23.3931
1.16373	14.1659	85.4143			1.16373	66.8968	23.4254
1.16463	14.1226	85.5125			1.16463	67.0924	23.4543
1.16553	14.0812	85.6074			1.16553	67.2872	23.4796
1.16643	14.042	85.6969			1.16643	67.481	23.5009
1.16733	14.0055	85.7783			1.16733	67.6724	23.5182
1.16823	13.9721	85.8492			1.16823	67.8593	23.5313
1.16913	13.9422	85.9072			1.16913	68.0386	23.5401
1.17003	13.916	85.9506			1.17003	68.2072	23.5446
1.17093	13.8937	85.9785			1.17093	68.3622	23.5448
1.17183	13.875	85.9905			1.17183	68.5006	23.5403
1.17273	13.8603	85.9871			1.17273	68.6202	23.5312
1.17363	13.8498	85.9695			1.17363	68.7195	23.5172
1.17453	13.8438	85.9386			1.17453	68.7984	23.4981
1.17543	13.8425	85.8957			1.17543	68.8576	23.4736
1.17633	13.8457	85.8414			1.17633	68.8986	23.4432
1.17723	13.8534	85.7764			1.17723	68.9232	23.4069
1.17813	13.8654	85.7012			1.17813	68.9326	23.3645
1.17903	13.8815	85.6164			1.17903	68.9281	23.3165
1.17993	13.9016	85.5224			1.17993	68.911	23.2632
1.18083	13.9251	85.4194			1.18083	68.8826	23.2052
1.18173	13.9519	85.3076			1.18173	68.8439	23.1433
1.18263	13.982	85.187			1.18263	68.7957	23.0783
1.18353	14.0153	85.0582			1.18353	68.7385	23.0111
1.18443	14.0522	84.9215			1.18443	68.6732	22.9425
1.18533	14.0929	84.7774			1.18533	68.6006	22.8729
1.18623	14.1375	84.6262			1.18623	68.5215	22.8025
1.18713	14.1863	84.4691			1.18713	68.4365	22.7314
1.18803	14.2395	84.3078			1.18803	68.346	22.6595
1.18893	14.2972	84.1448			1.18893	68.2505	22.5868
1.18983	14.3597	83.9825			1.18983	68.1503	22.513
1.19073	14.427	83.8229			1.19073	68.0456	22.4378
1.19163	14.4991	83.6673			1.19163	67.9363	22.3615
1.19253	14.576	83.5165			1.19253	67.8226	22.2843
1.19343	14.6578	83.3704			1.19343	67.7047	22.2065
1.19433	14.744	83.2283			1.19433	67.5831	22.1286
1.19523	14.8346	83.0885			1.19523	67.4583	22.0512
1.19613	14.929	82.9488			1.19613	67.3304	21.975
1.19703	15.027	82.8072			1.19703	67.1997	21.9006
1.19793	15.1281	82.6622			1.19793	67.0664	21.8285
1.19883	15.2322	82.513			1.19883	66.9306	21.7584
1.19973	15.3389	82.3593			1.19973	66.7917	21.6902
1.20063	15.4482	82.2013			1.20063	66.6493	21.6233
1.20153	15.56	82.0396			1.20153	66.5025	21.5572
1.20243	15.6742	81.8756			1.20243	66.3507	21.4914
1.20333	15.791	81.7107			1.20333	66.1934	21.4254
1.20423	15.9103	81.5463			1.20423	66.0303	21.3588
1.20513	16.032	81.3833			1.20513	65.8614	21.2914
1.20603	16.1562	81.2224			1.20603	65.6867	21.2237
1.20693	16.2828	81.0638			1.20693	65.5065	21.1562
1.20783	16.4116	80.9072			1.20783	65.3212	21.0893
1.20873	16.5425	80.752			1.20873	65.1306	21.0233
1.20963	16.6749	80.5969			1.20963	64.9344	20.9582
1.21053	16.8083	80.4402			1.21053	64.7324	20.8939
1.21143	16.9423	80.2803			1.21143	64.5245	20.83
1.21233	17.0763	80.1157			1.21233	64.3108	20.7661
1.21323	17.21	79.9453			1.21323	64.0912	20.7018
1.21413	17.3433	79.7686			1.21413	63.8662	20.637
1.21503	17.4762	79.5853			1.21503	63.6362	20.5714
1.21593	17.6091	79.3956			1.21593	63.4021	20.5051
1.21683	17.7424	79.2003			1.21683	63.1645	20.4384
1.21773	17.8767	79.0004			1.21773	62.9237	20.3714
1.21863	18.0125	78.7968			1.21863	62.6794	20.3043
1.21953	18.15	78.5904			1.21953	62.4312	20.2369
1.22043	18.2891	78.3815			1.22043	62.1789	20.1688
1.22133	18.4297	78.1702			1.22133	61.9226	20.0998
1.22223	18.5712	77.956			1.22223	61.6622	20.0296
1.22313	18.7127	77.7384			1.22313	61.3983	19.9579
1.22403	18.8536	77.5165			1.22403	61.1311	19.8846
1.22493	18.9928	77.2895			1.22493	60.8616	19.8098
1.22583	19.1296	77.0562			1.22583	60.5905	19.7334
1.22673	19.2632	76.8155			1.22673	60.3185	19.6553
1.22763	19.3928	76.5667			1.22763	60.0457	19.5754
1.22853	19.5182	76.3094			1.22853	59.7718	19.4935
1.22943	19.6391	76.0434			1.22943	59.4964	19.4092
1.23033	19.7554	75.7685			1.23033	59.2183	19.3225
1.23123	19.8671	75.4846			1.23123	58.9366	19.2331
1.23213	19.974	75.1919			1.23213	58.6502	19.1409
1.23303	20.076	74.8909			1.23303	58.3581	19.0458
1.23393	20.1729	74.582			1.23393	58.0595	18.948
1.23483	20.2642	74.2656			1.23483	57.7536	18.8477
1.23573	20.3491	73.9416			1.23573	57.4397	18.7451
1.23663	20.4268	73.6099			1.23663	57.1175	18.6402
1.23753	20.4965	73.2706			1.23753	56.7875	18.5331
1.23843	20.5574	72.924			1.23843	56.4503	18.424
1.23933	20.6088	72.5705			1.23933	56.1067	18.3134
1.24023	20.6504	72.2102			1.24023	55.7573	18.2014
1.24113	20.6816	71.8433			1.24113	55.4029	18.0885
1.24203	20.7025	71.4698			1.24203	55.0442	17.9752
1.24293	20.7129	71.0902			1.24293	54.6823	17.8617
1.24383	20.7131	70.7049			1.24383	54.3178	17.7483
1.24473	20.7034	70.314			1.24473	53.9512	17.635
1.24563	20.6841	69.9174			1.24563	53.5826	17.5219
1.24653	20.6556	69.5152			1.24653	53.2122	17.4088
1.24743	20.6184	69.1076			1.24743	52.841	17.2958
1.24833	20.573	68.6952			1.24833	52.47	17.183
1.24923	20.5197	68.2786			1.24923	52.0998	17.0705
1.25013	20.459	67.8585			1.25013	51.731	16.9587
1.25104	20.3913	67.4351			1.25104	51.3635	16.848
1.25194	20.3171	67.009			1.25194	50.9973	16.7388
1.25284	20.2367	66.5804			1.25284	50.6324	16.6313
1.25374	20.1506	66.1499			1.25374	50.2687	16.5256
1.25464	20.0593	65.718			1.25464	49.9058	16.4215
1.25554	19.9634	65.2849			1.25554	49.5434	16.3188
1.25644	19.8635	64.8508			1.25644	49.1808	16.2174
1.25734	19.7603	64.4159			1.25734	48.8184	16.1171
1.25824	19.6543	63.9805			1.25824	48.4566	16.0178
1.25914	19.5458	63.5449			1.25914	48.0961	15.9194
1.26004	19.4351	63.1094			1.26004	47.7376	15.8219
1.26094	19.3227	62.6739			1.26094	47.3817	15.7255
1.26184	19.2087	62.2388			1.26184	47.029	15.6306
1.26274	19.0936	61.804			1.26274	46.6802	15.5373
1.26364	18.9774	61.3701			1.26364	46.3358	15.4458
1.26454	18.8603	60.9376			1.26454	45.9964	15.3564
1.26544	18.7426	60.5072			1.26544	45.6621	15.2689
1.26634	18.6247	60.0796			1.26634	45.3331	15.1835
1.26724	18.507	59.6555			1.26724	45.0094	15.1003
1.26814	18.3898	59.2351			1.26814	44.6911	15.0193
1.26904	18.2734	58.8187			1.26904	44.3781	14.9403
1.26994	18.158	58.406			1.26994	44.0703	14.8632
1.27084	18.0442	57.9971			1.27084	43.7675	14.7878
1.27174	17.9326	57.592			1.27174	43.4694	14.7143
1.27264	17.8235	57.1909			1.27264	43.1755	14.6424
1.27354	17.7173	56.7937			1.27354	42.8856	14.5719
1.27444	17.6146	56.4005			1.27444	42.5994	14.5024
1.27534	17.5157	56.0112			1.27534	42.3167	14.4334
1.27624	17.421	55.6261			1.27624	42.0378	14.3645
1.27714	17.3311	55.2455			1.27714	41.7633	14.2953
1.27804	17.246	54.8694			1.27804	41.4938	14.2255
1.27894	17.166	54.4976			1.27894	41.2297	14.1548
1.27984	17.0913	54.1296			1.27984	40.971	14.0831
1.28074	17.0219	53.7649			1.28074	40.7177	14.0107
1.28164	16.9577	53.4036			1.28164	40.4693	13.938
1.28254	16.8984	53.0453			1.28254	40.2252	13.8655
1.28344	16.8436	52.6899			1.28344	39.9844	13.7933
1.28434	16.7927	52.3368			1.28434	39.7458	13.7215
1.28524	16.7451	51.9856			1.28524	39.5084	13.6503
1.28614	16.7002	51.6365			1.28614	39.2714	13.5795
1.28704	16.6574	51.29			1.28704	39.0348	13.5087
1.28794	16.6164	50.9465			1.28794	38.7987	13.4376
1.28884	16.5771	50.6064			1.28884	38.5632	13.3657
1.28974	16.5396	50.2702			1.28974	38.3287	13.2929
1.29064	16.5042	49.9383			1.29064	38.0955	13.2194
1.29154	16.4714	49.611			1.29154	37.8641	13.1453
1.29244	16.4414	49.2888			1.29244	37.6352	13.071
1.29334	16.4145	48.9713			1.29334	37.4091	12.9967
1.29424	16.3906	48.6582			1.29424	37.1859	12.923
1.29514	16.3692	48.3493			1.29514	36.9659	12.8503
1.29604	16.3497	48.0442			1.29604	36.7487	12.7786
1.29694	16.3314	47.743			1.29694	36.5342	12.7081
1.29784	16.3137	47.446			1.29784	36.3218	12.6386
1.29874	16.2959	47.1537			1.29874	36.1109	12.5701
1.29964	16.2775	46.8668			1.29964	35.9014	12.5025
1.30054	16.2584	46.5859			1.30054	35.6933	12.4359
1.30144	16.2384	46.3116			1.30144	35.4871	12.3699
1.30234	16.2178	46.044			1.30234	35.2834	12.3043
1.30324	16.1968	45.7829			1.30324	35.0829	12.2391
1.30414	16.1755	45.528			1.30414	34.8866	12.174
1.30504	16.1539	45.2788			1.30504	34.6954	12.1087
1.30594	16.132	45.0351			1.30594	34.51	12.043
1.30684	16.1095	44.7964			1.30684	34.3311	11.9765
1.30774	16.0864	44.5625			1.30774	34.1589	11.9092
1.30864	16.0626	44.3334			1.30864	33.9935	11.8411
1.30954	16.0378	44.1092			1.30954	33.8353	11.7725
1.31044	16.0119	43.8899			1.31044	33.6841	11.7036
1.31134	15.9847	43.6755			1.31134	33.5396	11.6347
1.31224	15.956	43.4655			1.31224	33.401	11.5659
1.31314	15.9258	43.2594			1.31314	33.2672	11.4972
1.31404	15.8938	43.0565			1.31404	33.1368	11.4286
1.31494	15.8599	42.8563			1.31494	33.0085	11.3599
1.31584	15.8235	42.6585			1.31584	32.8811	11.291
1.31674	15.7843	42.4627			1.31674	32.7536	11.2216
1.31764	15.7419	42.2689			1.31764	32.6256	11.1516
1.31854	15.696	42.0771			1.31854	32.4974	11.0811
1.31944	15.6465	41.8879			1.31944	32.3694	11.0102
1.32034	15.5931	41.7013			1.32034	32.2425	10.9394
1.32124	15.5356	41.5176			1.32124	32.1169	10.8689
1.32214	15.4745	41.3365			1.32214	31.9932	10.799
1.32304	15.4101	41.1577			1.32304	31.8713	10.7299
1.32394	15.343	40.9807			1.32394	31.7511	10.6616
1.32484	15.2737	40.8051			1.32484	31.6322	10.5943
1.32574	15.2027	40.6303			1.32574	31.514	10.5281
1.32664	15.1301	40.4562			1.32664	31.3959	10.463
1.32754	15.0562	40.2826			1.32754	31.2779	10.3993
1.32844	14.9807	40.1095			1.32844	31.1599	10.3369
1.32934	14.9036	39.9369			1.32934	31.0418	10.276
1.33024	14.8245	39.7647			1.33024	30.9232	10.2167
1.33114	14.7435	39.5927			1.33114	30.8038	10.1592
1.33204	14.6606	39.4209			1.33204	30.6832	10.1035
1.33294	14.5763	39.2489			1.33294	30.5611	10.0492
1.33384	14.4907	39.0765			1.33384	30.4371	9.99637
1.33474	14.4045	38.9032			1.33474	30.3113	9.94476
1.33564	14.318	38.7288			1.33564	30.1838	9.89439
1.33654	14.2312	38.5532			1.33654	30.0552	9.84535
1.33744	14.1441	38.3767			1.33744	29.9262	9.79772
1.33834	14.0564	38.1997			1.33834	29.7974	9.75165
1.33924	13.9679	38.0224			1.33924	29.6691	9.70732
1.34014	13.8782	37.8451			1.34014	29.5415	9.66495
1.34104	13.7875	37.668			1.34104	29.4148	9.62473
1.34194	13.6959	37.4913			1.34194	29.2888	9.58677
1.34284	13.6036	37.3156			1.34284	29.1632	9.55094
1.34374	13.5111	37.141			1.34374	29.0378	9.51706
1.34464	13.4187	36.9673			1.34464	28.9123	9.48485
1.34554	13.3267	36.7943			1.34554	28.7868	9.45407
1.34644	13.2349	36.6219			1.34644	28.6617	9.42451
1.34734	13.1432	36.4502			1.34734	28.5373	9.39603
1.34824	13.0511	36.2795			1.34824	28.4136	9.36861
1.34914	12.9583	36.1096			1.34914	28.2909	9.34232
1.35004	12.8647	35.9409			1.35004	28.1692	9.31728
1.35094	12.7702	35.7739			1.35094	28.0487	9.29363
1.35184	12.6752	35.6096			1.35184	27.9291	9.27148
1.35274	12.5799	35.4487			1.35274	27.8104	9.25094
1.35364	12.4848	35.2918			1.35364	27.6923	9.23197
1.35454	12.3902	35.1391			1.35454	27.575	9.21438
1.35544	12.2967	34.9902			1.35544	27.459	9.19794
1.35634	12.2045	34.8449			1.35634	27.3447	9.18242
1.35724	12.1138	34.7023			1.35724	27.2326	9.16765
1.35814	12.0246	34.561			1.35814	27.1231	9.15351
1.35904	11.9368	34.4197			1.35904	27.0165	9.13995
1.35994	11.8505	34.2773			1.35994	26.9126	9.12697
1.36084	11.7658	34.1334			1.36084	26.8114	9.11465
1.36174	11.6826	33.9878			1.36174	26.7121	9.1031
1.36264	11.601	33.8409			1.36264	26.6143	9.09233
1.36354	11.5206	33.693			1.36354	26.5173	9.08224
1.36444	11.4416	33.545			1.36444	26.4208	9.07254
1.36534	11.3636	33.3978			1.36534	26.3246	9.06292
1.36624	11.2866	33.252			1.36624	26.2288	9.05303
1.36714	11.2103	33.1082			1.36714	26.1335	9.04255
1.36804	11.1345	32.9666			1.36804	26.0389	9.03113
1.36894	11.0589	32.8273			1.36894	25.9453	9.01855
1.36984	10.9836	32.6905			1.36984	25.8528	9.00467
1.37074	10.9087	32.5562			1.37074	25.761	8.98952
1.37164	10.8342	32.4241			1.37164	25.6696	8.97321
1.37254	10.7603	32.2938			1.37254	25.5782	8.95591
1.37344	10.6871	32.1652			1.37344	25.4865	8.93779
1.37434	10.6146	32.0378			1.37434	25.3945	8.91901
1.37524	10.5428	31.9115			1.37524	25.3021	8.89969
1.37614	10.4715	31.7859			1.37614	25.2095	8.87997
1.37704	10.4007	31.6606			1.37704	25.1169	8.85991
1.37794	10.3302	31.5358			1.37794	25.0246	8.83961
1.37884	10.2599	31.4118			1.37884	24.9328	8.81911
1.37974	10.1897	31.2889			1.37974	24.8418	8.79844
1.38064	10.1197	31.1673			1.38064	24.7514	8.77759
1.38154	10.0501	31.0472			1.38154	24.6615	8.75637
1.38244	9.98109	30.9286			1.38244	24.5719	8.73458
1.38334	9.91287	30.8117			1.38334	24.4827	8.71204
1.38424	9.84543	30.6965			1.38424	24.3943	8.68859
1.38514	9.7788	30.5828			1.38514	24.307	8.66414
1.38604	9.71305	30.4701			1.38604	24.2212	8.63858
1.38694	9.64836	30.3581			1.38694	24.137	8.61185
1.38784	9.58487	30.2468			1.38784	24.0544	8.584
1.38874	9.52273	30.1361			1.38874	23.9734	8.55523
1.38964	9.46208	30.0261			1.38964	23.8934	8.52581
1.39054	9.40312	29.9164			1.39054	23.8138	8.49589
1.39144	9.3461	29.8066			1.39144	23.7339	8.46546
1.39234	9.29117	29.6966			1.39234	23.6529	8.43449
1.39324	9.23826	29.5866			1.39324	23.5705	8.40297
1.39414	9.18713	29.4765			1.39414	23.4868	8.37097
1.39504	9.13748	29.3664			1.39504	23.4019	8.33856
1.39594	9.08905	29.2563			1.39594	23.3165	8.30565
1.39684	9.04172	29.1464			1.39684	23.2311	8.27208
1.39774	8.99546	29.037			1.39774	23.1464	8.23776
1.39864	8.95026	28.9281			1.39864	23.0627	8.20268
1.39954	8.90615	28.8199			1.39954	22.9802	8.16694
1.40044	8.86325	28.7122			1.40044	22.8988	8.13056
1.40134	8.82165	28.6047			1.40134	22.818	8.09351
1.40224	8.78138	28.4972			1.40224	22.7376	8.05585
1.40314	8.74234	28.3899			1.40314	22.6569	8.01775
1.40404	8.70436	28.2832			1.40404	22.5757	7.97942
1.40494	8.66722	28.1774			1.40494	22.4936	7.94104
1.40584	8.63072	28.0731			1.40584	22.4106	7.90271
1.40674	8.59469	27.9705			1.40674	22.3271	7.86449
1.40764	8.55905	27.8699			1.40764	22.2432	7.82642
1.40854	8.52379	27.7714			1.40854	22.1593	7.78853
1.40944	8.48906	27.6748			1.40944	22.0757	7.75084
1.41034	8.45504	27.5796			1.41034	21.9926	7.71338
1.41124	8.42187	27.4851			1.41124	21.9102	7.67616
1.41214	8.38957	27.3906			1.41214	21.8287	7.63933
1.41304	8.3581	27.2959			1.41304	21.7482	7.60302
1.41394	8.32736	27.2007			1.41394	21.6689	7.56735
1.41484	8.29726	27.1049			1.41484	21.5907	7.53233
1.41574	8.26771	27.0082			1.41574	21.5137	7.49789
1.41664	8.2385	26.9111			1.41664	21.4382	7.46394
1.41754	8.20946	26.8138			1.41754	21.364	7.43032
1.41844	8.18046	26.7168			1.41844	21.291	7.39686
1.41934	8.15151	26.6202			1.41934	21.2189	7.36347
1.42024	8.12272	26.5237			1.42024	21.1473	7.3301
1.42114	8.09422	26.4273			1.42114	21.0756	7.29687
1.42204	8.066	26.331			1.42204	21.0034	7.26402
1.42294	8.03798	26.235			1.42294	20.9303	7.23178
1.42384	8.01011	26.1393			1.42384	20.8561	7.20033
1.42474	7.98237	26.0439			1.42474	20.7807	7.16971
1.42564	7.95475	25.9487			1.42564	20.7043	7.13981
1.42654	7.92723	25.8541			1.42654	20.6273	7.11049
1.42744	7.8997	25.7606			1.42744	20.5499	7.08153
1.42834	7.87209	25.6687			1.42834	20.4726	7.05274
1.42924	7.84445	25.5784			1.42924	20.3959	7.02401
1.43014	7.81689	25.4896			1.43014	20.3205	6.99538
1.43104	7.78955	25.4022			1.43104	20.2465	6.96705
1.43194	7.76246	25.3161			1.43194	20.1742	6.93935
1.43284	7.73557	25.2309			1.43284	20.1035	6.91266
1.43374	7.7089	25.1464			1.43374	20.0344	6.88725
1.43464	7.68247	25.0621			1.43464	19.9668	6.86325
1.43554	7.65635	24.9779			1.43554	19.9007	6.84062
1.43644	7.63053	24.8939			1.43644	19.8356	6.81922
1.43734	7.60494	24.8101			1.43734	19.7712	6.79885
1.43824	7.57952	24.7267			1.43824	19.7072	6.77935
1.43914	7.55421	24.6437			1.43914	19.6437	6.76059
1.44004	7.52901	24.561			1.44004	19.5807	6.74253
1.44094	7.50395	24.4786			1.44094	19.5184	6.72527
1.44184	7.47908	24.3964			1.44184	19.4569	6.70905
1.44274	7.45441	24.3143			1.44274	19.396	6.69414
1.44364	7.43005	24.2321			1.44364	19.3358	6.68071
1.44454	7.40616	24.15			1.44454	19.2763	6.66882
1.44544	7.38294	24.0681			1.44544	19.2172	6.65835
1.44634	7.36056	23.9866			1.44634	19.1586	6.64915
1.44724	7.33917	23.9059			1.44724	19.1	6.64099
1.44814	7.3188	23.826			1.44814	19.0414	6.63365
1.44904	7.29948	23.7466			1.44904	18.9826	6.62686
1.44994	7.28117	23.6677			1.44994	18.9237	6.62043
1.45084	7.26376	23.5889			1.45084	18.8651	6.61432
1.45174	7.24708	23.5102			1.45174	18.8069	6.60862
1.45264	7.23087	23.4316			1.45264	18.7493	6.60351
1.45354	7.21484	23.3532			1.45354	18.6925	6.59917
1.45444	7.19879	23.2749			1.45444	18.6366	6.5957
1.45534	7.18262	23.1972			1.45534	18.5818	6.59309
1.45624	7.16627	23.1205			1.45624	18.5281	6.59134
1.45714	7.1497	23.045			1.45714	18.4756	6.59032
1.45804	7.13294	22.9711			1.45804	18.4238	6.58987
1.45894	7.1161	22.8986			1.45894	18.3725	6.58975
1.45984	7.09938	22.8272			1.45984	18.3215	6.58975
1.46074	7.08303	22.7564			1.46074	18.2705	6.58983
1.46164	7.0672	22.6857			1.46164	18.2193	6.59003
1.46254	7.05202	22.6149			1.46254	18.1678	6.59049
1.46344	7.03754	22.5437			1.46344	18.1159	6.59133
1.46434	7.02386	22.4719			1.46434	18.0638	6.59258
1.46524	7.01108	22.3997			1.46524	18.0118	6.59431
1.46614	6.99932	22.3273			1.46614	17.96	6.59644
1.46704	6.98864	22.2552			1.46704	17.9091	6.59885
1.46794	6.97905	22.1837			1.46794	17.8592	6.60127
1.46884	6.97048	22.1132			1.46884	17.8109	6.60332
1.46974	6.96284	22.0439			1.46974	17.7642	6.60466
1.47064	6.95599	21.9755			1.47064	17.7191	6.60508
1.47154	6.94979	21.9079			1.47154	17.6753	6.60444
1.47244	6.94406	21.8411			1.47244	17.6326	6.60275
1.47334	6.93861	21.7748			1.47334	17.5904	6.60001
1.47424	6.93332	21.7091			1.47424	17.548	6.59636
1.47514	6.92821	21.6442			1.47514	17.5049	6.59202
1.47604	6.92338	21.58			1.47604	17.4608	6.58725
1.47694	6.91905	21.5167			1.47694	17.4157	6.58222
1.47784	6.91532	21.4542			1.47784	17.3699	6.57703
1.47874	6.91231	21.3926			1.47874	17.3241	6.57159
1.47964	6.91006	21.3317			1.47964	17.2789	6.56577
1.48054	6.90867	21.2717			1.48054	17.2351	6.5593
1.48144	6.90824	21.2121			1.48144	17.1932	6.55187
1.48234	6.90886	21.153			1.48234	17.1536	6.54318
1.48324	6.91053	21.0943			1.48324	17.1161	6.53299
1.48414	6.91321	21.036			1.48414	17.0801	6.52121
1.48504	6.91687	20.9782			1.48504	17.045	6.50786
1.48594	6.9214	20.9212			1.48594	17.01	6.4931
1.48684	6.92662	20.8647			1.48684	16.9745	6.47724
1.48774	6.93218	20.8088			1.48774	16.9381	6.46067
1.48864	6.93765	20.753			1.48864	16.9006	6.44378
1.48954	6.94267	20.6973			1.48954	16.8619	6.42689
1.49044	6.94702	20.6415			1.49044	16.8224	6.41016
1.49134	6.95057	20.5854			1.49134	16.7824	6.39352
1.49224	6.95338	20.5287			1.49224	16.7423	6.37683
1.49314	6.9556	20.4713			1.49314	16.7022	6.35997
1.49404	6.95748	20.4131			1.49404	16.662	6.3428
1.49494	6.95933	20.3543			1.49494	16.6218	6.3252
1.49584	6.96141	20.295			1.49584	16.5813	6.3071
1.49674	6.96393	20.2356			1.49674	16.5407	6.28853
1.49764	6.96698	20.1764			1.49764	16.4999	6.26967
1.49854	6.97051	20.118			1.49854	16.4588	6.25076
1.49944	6.97439	20.0608			1.49944	16.4175	6.23193
1.50034	6.97851	20.0051			1.50034	16.376	6.21318
1.50124	6.9827	19.9511			1.50124	16.3346	6.19431
1.50214	6.9868	19.8985			1.50214	16.2936	6.17511
1.50304	6.99063	19.8469			1.50304	16.2529	6.15541
1.50394	6.99398	19.796			1.50394	16.2127	6.13506
1.50484	6.99667	19.7452			1.50484	16.1727	6.11401
1.50574	6.99861	19.694			1.50574	16.1328	6.0923
1.50664	6.99977	19.6421			1.50664	16.0927	6.07017
1.50754	7.00017	19.5894			1.50754	16.0523	6.04795
1.50844	6.99986	19.536			1.50844	16.0111	6.026
1.50934	6.99893	19.4823			1.50934	15.9689	6.00457
1.51024	6.99753	19.4286			1.51024	15.9256	5.98375
1.51114	6.99583	19.3749			1.51114	15.8812	5.9635
1.51204	6.99397	19.3214			1.51204	15.8358	5.94365
1.51294	6.99204	19.2679			1.51294	15.7897	5.92396
1.51384	6.99003	19.2143			1.51384	15.7429	5.9042
1.51474	6.98791	19.1604			1.51474	15.6957	5.88422
1.51564	6.98563	19.1058			1.51564	15.6482	5.86399
1.51654	6.98314	19.0504			1.51654	15.6004	5.84363
1.51744	6.98034	18.9941			1.51744	15.5526	5.8233
1.51834	6.97712	18.9368			1.51834	15.5047	5.80316
1.51924	6.9734	18.879			1.51924	15.4571	5.78331
1.52014	6.96909	18.8211			1.52014	15.4096	5.76381
1.52104	6.96412	18.7632			1.52104	15.3621	5.74459
1.52194	6.95854	18.7057			1.52194	15.3145	5.72557
1.52284	6.95241	18.6487			1.52284	15.2667	5.70655
1.52374	6.94588	18.5923			1.52374	15.2184	5.68736
1.52464	6.9391	18.5367			1.52464	15.1695	5.6679
1.52554	6.93218	18.4814			1.52554	15.1199	5.6482
1.52644	6.92517	18.4262			1.52644	15.0693	5.6284
1.52734	6.91808	18.3707			1.52734	15.0177	5.6087
1.52824	6.91087	18.3145			1.52824	14.9655	5.58925
1.52914	6.90337	18.2574			1.52914	14.9127	5.5701
1.53004	6.89541	18.1994			1.53004	14.8596	5.55122
1.53094	6.88682	18.1408			1.53094	14.8064	5.53253
1.53184	6.87751	18.0819			1.53184	14.7534	5.51383
1.53274	6.86744	18.0232			1.53274	14.7007	5.49493
1.53364	6.85671	17.9651			1.53364	14.6488	5.47556
1.53454	6.8454	17.908			1.53454	14.5978	5.45546
1.53544	6.83363	17.8519			1.53544	14.5478	5.43453
1.53634	6.82159	17.7965			1.53634	14.4987	5.41276
1.53724	6.80947	17.7414			1.53724	14.4505	5.39029
1.53814	6.79739	17.686			1.53814	14.403	5.3673
1.53904	6.78543	17.6298			1.53904	14.3558	5.34399
1.53994	6.77363	17.5726			1.53994	14.3086	5.32053
1.54084	6.76205	17.5146			1.54084	14.2612	5.29716
1.54174	6.75072	17.4563			1.54174	14.2132	5.27409
1.54264	6.73965	17.3984			1.54264	14.1644	5.25154
1.54354	6.72877	17.3413			1.54354	14.1147	5.2296
1.54444	6.71799	17.2855			1.54444	14.0642	5.20831
1.54534	6.70725	17.2312			1.54534	14.0128	5.18764
1.54624	6.69661	17.1782			1.54624	13.9607	5.1675
1.54714	6.68612	17.1262			1.54714	13.9081	5.14776
1.54804	6.67584	17.0747			1.54804	13.8553	5.12827
1.54894	6.6658	17.0231			1.54894	13.8025	5.10884
1.54984	6.65599	16.9711			1.54984	13.75	5.08928
1.55074	6.64645	16.9189			1.55074	13.6979	5.06951
1.55164	6.63714	16.8665			1.55164	13.6464	5.04951
1.55254	6.62798	16.8139			1.55254	13.5958	5.02934
1.55344	6.61883	16.7611			1.55344	13.5462	5.0091
1.55434	6.60954	16.708			1.55434	13.4978	4.98892
1.55524	6.59999	16.6548			1.55524	13.4505	4.96888
1.55614	6.59021	16.6014			1.55614	13.404	4.949
1.55704	6.58024	16.5477			1.55704	13.3583	4.92927
1.55794	6.57017	16.4939			1.55794	13.3131	4.90959
1.55884	6.55999	16.4401			1.55884	13.2682	4.88988
1.55974	6.54966	16.3866			1.55974	13.2234	4.87005
1.56064	6.53914	16.3338			1.56064	13.1783	4.85008
1.56154	6.52838	16.2818			1.56154	13.1327	4.83003
1.56244	6.51739	16.2306			1.56244	13.0868	4.81002
1.56334	6.50622	16.18			1.56334	13.0406	4.79025
1.56424	6.4949	16.13			1.56424	12.9943	4.77095
1.56514	6.48347	16.0803			1.56514	12.9481	4.75227
1.56604	6.47196	16.0309			1.56604	12.902	4.73429
1.56694	6.4604	15.9816			1.56694	12.8563	4.71698
1.56784	6.44878	15.9322			1.56784	12.811	4.70022
1.56874	6.43702	15.883			1.56874	12.7663	4.68385
1.56964	6.42496	15.8341			1.56964	12.7222	4.66769
1.57054	6.41245	15.7857			1.57054	12.6788	4.65161
1.57144	6.39946	15.7376			1.57144	12.6361	4.63552
1.57234	6.38607	15.69			1.57234	12.594	4.6194
1.57324	6.37247	15.6428			1.57324	12.5525	4.60325
1.57414	6.35886	15.596			1.57414	12.5113	4.5871
1.57504	6.34538	15.5497			1.57504	12.4703	4.57103
1.57594	6.33212	15.504			1.57594	12.4292	4.55509
1.57684	6.31914	15.4589			1.57684	12.3876	4.53932
1.57774	6.30644	15.4141			1.57774	12.3455	4.52368
1.57864	6.29402	15.3695			1.57864	12.3029	4.50817
1.57954	6.28176	15.3248			1.57954	12.26	4.49286
1.58044	6.26952	15.28			1.58044	12.2171	4.47791
1.58134	6.2572	15.2351			1.58134	12.1745	4.46352
1.58224	6.24478	15.1902			1.58224	12.1324	4.44983
1.58314	6.23232	15.1454			1.58314	12.091	4.43687
1.58404	6.2198	15.1009			1.58404	12.0503	4.42464
1.58494	6.20714	15.0571			1.58494	12.01	4.41304
1.58584	6.19418	15.0141			1.58584	11.9698	4.40193
1.58674	6.1808	14.9721			1.58674	11.9296	4.39106
1.58764	6.16696	14.9309			1.58764	11.8891	4.38012
1.58854	6.1527	14.89			1.58854	11.8483	4.36884
1.58944	6.1381	14.849			1.58944	11.8075	4.35708
1.59034	6.12329	14.8075			1.59034	11.7669	4.34489
1.59124	6.10843	14.7654			1.59124	11.7269	4.33244
1.59214	6.0937	14.7225			1.59214	11.6879	4.31999
1.59304	6.07932	14.679			1.59304	11.6502	4.30779
1.59394	6.06537	14.6349			1.59394	11.6138	4.29605
1.59484	6.05181	14.591			1.59484	11.5786	4.28492
1.59574	6.03849	14.5477			1.59574	11.5444	4.27448
1.59664	6.02518	14.5055			1.59664	11.5108	4.26468
1.59754	6.01172	14.4647			1.59754	11.4776	4.25537
1.59844	5.99805	14.4252			1.59844	11.4444	4.24637
1.59934	5.98415	14.3868			1.59934	11.4111	4.23751
1.60024	5.97009	14.3493			1.60024	11.3775	4.22865
1.60114	5.95593	14.3119			1.60114	11.3437	4.21976
1.60204	5.94181	14.2742			1.60204	11.3098	4.21085
1.60294	5.92793	14.2356			1.60294	11.2757	4.20199
1.60384	5.91444	14.1963			1.60384	11.2413	4.19322
1.60474	5.90139	14.1562			1.60474	11.2067	4.18456
1.60564	5.88873	14.1156			1.60564	11.1719	4.17602
1.60654	5.87635	14.0748			1.60654	11.1369	4.16756
1.60745	5.86418	14.0344			1.60745	11.1017	4.15913
1.60835	5.85222	13.9946			1.60835	11.0663	4.15072
1.60925	5.84051	13.956			1.60925	11.031	4.14237
1.61015	5.82905	13.9185			1.61015	10.996	4.13412
1.61105	5.81784	13.8819			1.61105	10.9614	4.12603
1.61195	5.80685	13.846			1.61195	10.9275	4.11814
1.61285	5.79606	13.8104			1.61285	10.8942	4.11052
1.61375	5.78549	13.7751			1.61375	10.8615	4.10318
1.61465	5.77509	13.7401			1.61465	10.8296	4.09613
1.61555	5.76479	13.7053			1.61555	10.7982	4.08925
1.61645	5.75455	13.6706			1.61645	10.7674	4.08244
1.61735	5.74441	13.6361			1.61735	10.737	4.07564
1.61825	5.73456	13.6017			1.61825	10.7069	4.06886
1.61915	5.72524	13.5674			1.61915	10.6769	4.06211
1.62005	5.71666	13.5329			1.62005	10.6469	4.05536
1.62095	5.70894	13.4982			1.62095	10.6167	4.04853
1.62185	5.70206	13.4631			1.62185	10.5862	4.04152
1.62275	5.69596	13.4275			1.62275	10.5553	4.03425
1.62365	5.69052	13.3916			1.62365	10.5239	4.02669
1.62455	5.6856	13.3557			1.62455	10.4922	4.01885
1.62545	5.68103	13.32			1.62545	10.4603	4.01082
1.62635	5.67664	13.2846			1.62635	10.4283	4.00275
1.62725	5.67238	13.2498			1.62725	10.3965	3.99488
1.62815	5.66829	13.2157			1.62815	10.3648	3.98747
1.62905	5.66452	13.1822			1.62905	10.3336	3.98076
1.62995	5.66116	13.1493			1.62995	10.3028	3.97482
1.63085	5.65825	13.1165			1.63085	10.2726	3.96953
1.63175	5.65575	13.0836			1.63175	10.243	3.96458
1.63265	5.65361	13.0502			1.63265	10.2139	3.95957
1.63355	5.65179	13.0163			1.63355	10.1853	3.95414
1.63445	5.65026	12.9817			1.63445	10.1569	3.94797
1.63535	5.64898	12.9464			1.63535	10.1288	3.94087
1.63625	5.64795	12.9105			1.63625	10.1009	3.93279
1.63715	5.64718	12.8742			1.63715	10.0732	3.92389
1.63805	5.64671	12.838			1.63805	10.0457	3.91445
1.63895	5.64661	12.8023			1.63895	10.0184	3.90484
1.63985	5.64687	12.7675			1.63985	9.99119	3.89537
1.64075	5.64737	12.7337			1.64075	9.96428	3.88628
1.64165	5.64796	12.7011			1.64165	9.93764	3.87774
1.64255	5.64847	12.6694			1.64255	9.91123	3.86981
1.64345	5.64881	12.6384			1.64345	9.88498	3.8625
1.64435	5.64899	12.6079			1.64435	9.85884	3.85573
1.64525	5.6491	12.5773			1.64525	9.83275	3.84941
1.64615	5.6492	12.5462			1.64615	9.80669	3.84344
1.64705	5.64939	12.5144			1.64705	9.78072	3.83778
1.64795	5.64983	12.482			1.64795	9.75494	3.83237
1.64885	5.65063	12.4491			1.64885	9.72947	3.82712
1.64975	5.65191	12.4161			1.64975	9.70439	3.82193
1.65065	5.65358	12.3834			1.65065	9.67964	3.81671
1.65155	5.6555	12.3511			1.65155	9.65511	3.81141
1.65245	5.65751	12.3193			1.65245	9.63059	3.80598
1.65335	5.65951	12.288			1.65335	9.60582	3.80041
1.65425	5.66145	12.2569			1.65425	9.58052	3.79463
1.65515	5.66331	12.226			1.65515	9.55442	3.78858
1.65605	5.66505	12.1952			1.65605	9.52744	3.78228
1.65695	5.66669	12.1643			1.65695	9.49968	3.77581
1.65785	5.66834	12.1335			1.65785	9.4714	3.76922
1.65875	5.67014	12.1029			1.65875	9.44297	3.76257
1.65965	5.6722	12.0726			1.65965	9.41465	3.75583
1.66055	5.67451	12.043			1.66055	9.38663	3.749
1.66145	5.67698	12.0138			1.66145	9.35899	3.7421
1.66235	5.67954	11.9851			1.66235	9.33169	3.73523
1.66325	5.68206	11.9566			1.66325	9.30464	3.72846
1.66415	5.68442	11.9279			1.66415	9.27778	3.72184
1.66505	5.68649	11.899			1.66505	9.25111	3.71548
1.66595	5.68817	11.8698			1.66595	9.22472	3.70955
1.66685	5.68946	11.8403			1.66685	9.19887	3.70424
1.66775	5.6905	11.8109			1.66775	9.17391	3.69968
1.66865	5.69147	11.7817			1.66865	9.15011	3.69592
1.66955	5.69262	11.7531			1.66955	9.1276	3.69295
1.67045	5.69409	11.7251			1.67045	9.10628	3.69067
1.67135	5.69594	11.6981			1.67135	9.08585	3.68894
1.67225	5.69809	11.672			1.67225	9.06587	3.6876
1.67315	5.70038	11.6468			1.67315	9.04582	3.68649
1.67405	5.70257	11.6222			1.67405	9.02523	3.68547
1.67495	5.70438	11.5981			1.67495	9.00379	3.6845
1.67585	5.70555	11.5741			1.67585	8.9814	3.68353
1.67675	5.70583	11.5503			1.67675	8.95829	3.6826
1.67765	5.7051	11.5266			1.67765	8.93478	3.6818
1.67855	5.7034	11.503			1.67855	8.91129	3.68126
1.67945	5.70089	11.4792			1.67945	8.88815	3.68116
1.68035	5.69782	11.4553			1.68035	8.86564	3.68165
1.68125	5.69438	11.4315			1.68125	8.84397	3.68283
1.68215	5.69075	11.4078			1.68215	8.82317	3.68475
1.68305	5.68705	11.3844			1.68305	8.80312	3.68749
1.68395	5.68342	11.3612			1.68395	8.78346	3.69107
1.68485	5.67994	11.3382			1.68485	8.76381	3.69537
1.68575	5.67657	11.3153			1.68575	8.74387	3.70024
1.68665	5.67321	11.2924			1.68665	8.72351	3.70542
1.68755	5.66965	11.2694			1.68755	8.70274	3.71064
1.68845	5.66568	11.2463			1.68845	8.68164	3.71572
1.68935	5.66108	11.2227			1.68935	8.66044	3.72052
1.69025	5.65572	11.1985			1.69025	8.63945	3.72496
1.69115	5.64953	11.1738			1.69115	8.61917	3.72902
1.69205	5.64244	11.1487			1.69205	8.60003	3.73278
1.69295	5.63443	11.1234			1.69295	8.58234	3.73635
1.69385	5.62559	11.098			1.69385	8.56621	3.73989
1.69475	5.61609	11.0726			1.69475	8.55155	3.74358
1.69565	5.60619	11.0474			1.69565	8.53819	3.74748
1.69655	5.59615	11.0224			1.69655	8.5258	3.75163
1.69745	5.58618	10.9976			1.69745	8.51399	3.75597
1.69835	5.57645	10.9728			1.69835	8.50226	3.76045
1.69925	5.56709	10.9476			1.69925	8.49016	3.76505
1.70015	5.55823	10.9216			1.70015	8.47728	3.76971
1.70105	5.54996	10.8948			1.70105	8.46337	3.77439
1.70195	5.54224	10.8669			1.70195	8.44828	3.77899
1.70285	5.53496	10.8377			1.70285	8.43203	3.78339
1.70375	5.52794	10.807			1.70375	8.4148	3.78746
1.70465	5.52101	10.7749			1.70465	8.39686	3.79107
1.70555	5.51398	10.7415			1.70555	8.37846	3.79409
1.70645	5.50672	10.7069			1.70645	8.35976	3.79637
1.70735	5.49913	10.6715			1.70735	8.34085	3.7978
1.70825	5.49114	10.6354			1.70825	8.32173	3.79831
1.70915	5.48282	10.5986			1.70915	8.30239	3.79796
1.71005	5.4742	10.5616			1.71005	8.2827	3.79686
1.71095	5.46536	10.5246			1.71095	8.26244	3.79519
1.71185	5.45632	10.488			1.71185	8.24146	3.79306
1.71275	5.44706	10.4519			1.71275	8.21964	3.79055
1.71365	5.43754	10.4164			1.71365	8.1971	3.78765
1.71455	5.42773	10.3813			1.71455	8.17402	3.78432
1.71545	5.41759	10.3464			1.71545	8.15056	3.78053
1.71635	5.40706	10.3116			1.71635	8.12681	3.77621
1.71725	5.39609	10.2765			1.71725	8.10282	3.77132
1.71815	5.38476	10.2409			1.71815	8.07862	3.76582
1.71905	5.37322	10.2043			1.71905	8.05422	3.75973
1.71995	5.36169	10.1665			1.71995	8.02954	3.75316
1.72085	5.35036	10.1275			1.72085	8.00446	3.74629
1.72175	5.33938	10.0875			1.72175	7.97882	3.73922
1.72265	5.32892	10.0466			1.72265	7.95251	3.73198
1.72355	5.31909	10.005			1.72355	7.92548	3.72449
1.72445	5.31	9.96301			1.72445	7.89768	3.71664
1.72535	5.30166	9.92071			1.72535	7.86905	3.70838
1.72625	5.29394	9.87825			1.72625	7.83955	3.69966
1.72715	5.28663	9.83576			1.72715	7.80916	3.69046
1.72805	5.27954	9.79327			1.72805	7.77791	3.68081
1.72895	5.2725	9.75077			1.72895	7.74586	3.67079
1.72985	5.2654	9.70814			1.72985	7.71315	3.66056
1.73075	5.2582	9.66524			1.73075	7.67996	3.65033
1.73165	5.25085	9.62203			1.73165	7.64658	3.64026
1.73255	5.24338	9.57854			1.73255	7.61331	3.63046
1.73345	5.23581	9.53493			1.73345	7.58042	3.62086
1.73435	5.22819	9.49131			1.73435	7.54808	3.61135
1.73525	5.22054	9.44779			1.73525	7.51636	3.60177
1.73615	5.21283	9.4045			1.73615	7.48526	3.59193
1.73705	5.20499	9.36166			1.73705	7.4546	3.58167
1.73795	5.19699	9.31952			1.73795	7.42411	3.57083
1.73885	5.18879	9.27829			1.73885	7.3935	3.5594
1.73975	5.18035	9.23807			1.73975	7.36245	3.54744
1.74065	5.17166	9.19883			1.74065	7.3308	3.53515
1.74155	5.16266	9.16051			1.74155	7.2985	3.52275
1.74245	5.15337	9.12305			1.74245	7.26561	3.51045
1.74335	5.14383	9.08629			1.74335	7.2323	3.49842
1.74425	5.1341	9.05003			1.74425	7.19877	3.48675
1.74515	5.12431	9.014			1.74515	7.16524	3.47545
1.74605	5.1146	8.97803			1.74605	7.13194	3.46448
1.74695	5.10516	8.94206			1.74695	7.09909	3.45371
1.74785	5.09624	8.90608			1.74785	7.06684	3.44303
1.74875	5.08807	8.87015			1.74875	7.03528	3.43237
1.74965	5.08075	8.83431			1.74965	7.00444	3.42168
1.75055	5.07426	8.79871			1.75055	6.97428	3.41093
1.75145	5.06845	8.76354			1.75145	6.94478	3.40011
1.75235	5.0631	8.72899			1.75235	6.9159	3.3892
1.75325	5.058	8.69516			1.75325	6.88761	3.37828
1.75415	5.05298	8.66206			1.75415	6.85991	3.36741
1.75505	5.04792	8.62972			1.75505	6.83277	3.35668
1.75595	5.04278	8.59818			1.75595	6.80622	3.34615
1.75685	5.03756	8.56755			1.75685	6.7803	3.33591
1.75775	5.03236	8.53788			1.75775	6.75512	3.32605
1.75865	5.02722	8.50922			1.75865	6.73078	3.31668
1.75955	5.02217	8.48159			1.75955	6.70726	3.30777
1.76045	5.01716	8.455			1.76045	6.68447	3.29919
1.76135	5.01207	8.42944			1.76135	6.66221	3.29083
1.76225	5.00678	8.40476			1.76225	6.64026	3.28255
1.76315	5.00122	8.38078			1.76315	6.61844	3.27431
1.76405	4.99539	8.35722			1.76405	6.59664	3.26612
1.76495	4.98934	8.33387			1.76495	6.57482	3.25799
1.76585	4.9832	8.31057			1.76585	6.55305	3.24999
1.76675	4.97706	8.28722			1.76675	6.53146	3.24225
1.76765	4.97105	8.26376			1.76765	6.51026	3.2349
1.76855	4.9652	8.24023			1.76855	6.4897	3.22806
1.76945	4.95954	8.21671			1.76945	6.46998	3.22168
1.77035	4.95403	8.19331			1.77035	6.45119	3.21565
1.77125	4.94866	8.17013			1.77125	6.43325	3.20981
1.77215	4.94347	8.14723			1.77215	6.41605	3.20405
1.77305	4.93849	8.12467			1.77305	6.39949	3.19833
1.77395	4.93373	8.1025			1.77395	6.38342	3.19261
1.77485	4.92916	8.08076			1.77485	6.36775	3.18686
1.77575	4.92467	8.05945			1.77575	6.35231	3.18105
1.77665	4.9202	8.03858			1.77665	6.33695	3.17519
1.77755	4.91565	8.01816			1.77755	6.32154	3.16933
1.77845	4.9109	7.9982			1.77845	6.30604	3.16349
1.77935	4.9058	7.9787			1.77935	6.29042	3.15765
1.78025	4.90029	7.95967			1.78025	6.27466	3.15182
1.78115	4.89445	7.94114			1.78115	6.25882	3.14597
1.78205	4.88848	7.9231			1.78205	6.24297	3.14015
1.78295	4.88257	7.90548			1.78295	6.22724	3.1344
1.78385	4.8769	7.88809			1.78385	6.21176	3.1288
1.78475	4.87149	7.87076			1.78475	6.19661	3.12338
1.78565	4.86635	7.85328			1.78565	6.18184	3.11815
1.78655	4.8614	7.83554			1.78655	6.16743	3.11306
1.78745	4.85654	7.81749			1.78745	6.15329	3.10804
1.78835	4.85165	7.79912			1.78835	6.13925	3.10308
1.78925	4.8466	7.78058			1.78925	6.12516	3.09819
1.79015	4.84138	7.7621			1.79015	6.11101	3.09338
1.79105	4.83604	7.74406			1.79105	6.09688	3.0887
1.79195	4.83078	7.72676			1.79195	6.08288	3.08424
1.79285	4.82584	7.71033			1.79285	6.06912	3.08008
1.79375	4.82144	7.69473			1.79375	6.05569	3.07633
1.79465	4.81772	7.67974			1.79465	6.04267	3.07302
1.79555	4.81473	7.66507			1.79555	6.03008	3.07013
1.79645	4.81232	7.65041			1.79645	6.01781	3.06758
1.79735	4.8103	7.63551			1.79735	6.00563	3.06518
[truncated: 42,446 more rows]

[truncated: 10 more sheets: Figure 3B, Figure 3C, Figure 3D, Figure S6, Figures 3E and S7, Figures 4A and S8, Figure 4B, Figure 4C, Figures 4D and S9, Figures 4E and S10]
